# Supplementary material for: Exploiting Molecular Ions for Screening Hydrophobic Contaminants in Sediments Using Gas Chromatography-Atmospheric Pressure Chemical Ionization-Ion Mobility-Mass Spectrometry
Source: Environ Sci Technol. 2025 Feb 25;59(9):4699–708. doi: 10.1021/acs.est.4c13059 (PMC11912331; doi:10.1021/acs.est.4c13059)
Supplement: Supplementary file 1 — es4c13059_si_001.xlsx [file es4c13059_si_001.xlsx]

## Sheet: Table S1
Table S1. Tuning parameters for the Cyclic IMS.
StepWave
Body Gradient (V)	20
Head Gradient (V)	10
Ion Guide 1 Offset (V)	3
Ion Guide 2 Offset (V)	0.3
Diff Ap 2 (-V)	0
IG TW Velocity (m/s)	150
IG TW Pulse Height (V)	0.4
Ion Guide Gas	Off
Ion Guide Gas (mL/min)	0
Quad/MS Profile/DRE
MS/MSMS
Select Mode	MS
MSMS Mass (Da)	556
MS Profile
Selected Option	Automatic Profile
m/z	1.25Ma
Dwell Time (% Scan Time)	25
Ramp Time (% Scan Time)	75
Quadrupole
Ion Energy (V)	0.4
Pre-filter (V)	2
LM Resolution	4.7
HM Resolution	15
Collision Energy
Trap CE (V)	6
Transfer CE (V)	4
Detector
Detector Voltage (V)	2182
DRE Lens
pDRE Attenuate	Off
pDRE Transmission (%)	99.8
Trap
Trap
Trap TW velocity (m/s)	311
Trap TW Pulse Height (V)	4
Trap Entrance (V)	2
Trap Bias (V)	2
Trap DC (V)	-4
Trap Exit (V)	0
Post Trap Guide
Post Trap Gradient (V)	3
Post Trap Bias (V)	20
Collision Gas
Collision Gas Setting	Gas 1 to Trap/Transfer
Collision Gas 1 (mL/min)	3.5
Collision Gas 2 (mL/min)	0
Cyclic IMS
Helium Cell
Helium Entrance (V)	10
Helium Cell Bias (V)	30
Helium Exit DC (-V)	20
Pre Array Store
Pre IMS Reference (V)	85
Pre Array Gradient (V)	5
Pre Array Bias (V)	35
Cyclic IMS
Entrance (V)	5
Array Offset (V)	2
Racetrack Bias (V)	70
Repeller (V)	100
Exit (V)	2
Array TW Velocity (m/s)	375
Array TW Height (V)	6
Post Array Store
Post Array Gradient (V)	25
Post Array Bias (V)	5
Post Array DC Exit (-V)	2
Transfer
Pre Transfer Guide
Pre Trans Gradient (V)	7
Pre Trans Bias (V)	0
Transfer (LINAC)
Transfer Entrance (V)	2
Transfer Gradient (V)	4
Transfer Exit (-V)	15
Target Enhancement
Select Mode	NONE
Target Mass (Da)	0
RF
RF Settings
StepWave RF (V)	100
Ion Guide RF (V)	300
Trap RF (V)	400
Driftcell RF (V)	300
Pre/Post Array RF (V)	350
Cyclic RF (V)	250
Transfer RF (V)	350
Transfer RF Gain	5
RF Ramp Settings
Ion Guide RF Ramp Enable	OFF
MS/MS Ramp Type	Single
MS/MS Ramp Mode	Automatic
MS/MS Ramp Initial (m/z)	50
MS/MS Ramp Final (m/z)	535

## Sheet: Table S3
Table S3. Qualitative and quantitative information of target compounds.
Entry	Substance	Formula	InChIKey	Log KOWa	Log KOAa	Log KAWa	Qualitative	Base ion	Free of ion-source fragmentation	Prefered condition	RT (min)	Fiehn RIb	CCS (Å2)	Quantitative	Internal standards		Instrumental detection limit (fg)c			Method detection limit (pg g-1 dwt)c		Quantitative ion		Internal standard-corrected recovery (%)d		Variability in relative ionization efficiency (%)
															Substance	Formula	GC-APCI-IMS	GC-EI-MS	GC-ECNI-MS	GC-APCI-IMS	GC-EI-MS	EI	ECNI	Mean	Standard deviation	Interday	Intraday
1	1-(Perfluoro-n-octyl)hexadecane	C24H33F17	FTECWCULPOFDJS-UHFFFAOYSA-N	14.1	5.7	8.39		[M-H]+	No	Dry	16.82	669450	226.94		13C12-PCB 47	13C12H6Cl4	900	60	NA	45.4	93.2	57	NA	45.9	24.6	16.6	14.2
2	1-(Perfluorododecyl)tetradecane	C26H29F25	OUASUHCMZXPMCH-UHFFFAOYSA-N	15.8	4.76	11		[M-H]+	No	Dry	16.71	722930	250.16		13C12-PCB 47	13C12H6Cl4	620	>10000	8800	10.5	>2500	56	716	16.3	16.6	12	17.2
3	1-(Henicosafluorodecyl)hexadecane	C26H33F21	LZENXKBSJNMIKY-UHFFFAOYSA-N	15.4	5.59	9.83		[M-H]+	No	Dry	17.63	702490	241.65		13C12-PCB 47	13C12H6Cl4	530	1100	NA	38	190	57	NA	42.3	22.1	6.16	13.1
4	1-(Perfluorododecyl)-hexadec-1-ene	C28H31F25	LBVDHZOJOFOXJM-UHFFFAOYSA-N	16.6	5.34	11.2		[M-H]+	No	Dry	17.99	717200	255.25		13C12-PCB 47	13C12H6Cl4	480	>10000	NA	12.3	>2500	56	NA	70.5	37.1	32.8	5.85
5	1-(Perfluorododecyl)hexadecane	C28H33F25	CZCMNCOQMXNFTL-UHFFFAOYSA-N	16.8	5.49	11.3		[M-H]+	No	Dry	18.41	734390	256.66		13C12-PCB 47	13C12H6Cl4	520	>10000	NA	43	>2500	57	NA	24.4	12.4	3.08	21.5
6	PCB 3	C12H9Cl	FPWNLURCHDRMHC-UHFFFAOYSA-N	4.61	6.8	-2.19		M+.	Yes	Dry	13.21	521320	137.62		13C12-PCB 8	13C12H8Cl2	230	65.2	NA	3.32	1.99	188	NA	98.4	8.73	4.11	1.47
7	PCB 4	C12H8Cl2	JAYCNKDKIKZTAF-UHFFFAOYSA-N	4.97	7.18	-2.21		M+.	No	Dry	13.62	538390	137.64		13C12-PCB 8	13C12H8Cl2	190	57	61.5	3.76	5.05	222	35	108	13.3	16.6	3.12
8	PCB 7	C12H8Cl2	UFNIBRDIUNVOMX-UHFFFAOYSA-N	5.09	7.4	-2.31		M+.	Yes	Dry	14.56	577170	137.98		13C12-PCB 8	13C12H8Cl2	160	57.2	130	4.3	35.5	222	35	113	21.4	1.34	3.63
9	PCB 18	C12H7Cl3	DCMURXAZTZQAFB-UHFFFAOYSA-N	5.55	7.6	-2.05		M+.	No	Dry	15.44	613180	140.01		13C12-PCB 32	13C12H7Cl3	250	61.8	250	3.89	16.9	256	35	97	9.04	3.92	4.84
10	PCB 20	C12H7Cl3	SXHLTVKPNQVZGL-UHFFFAOYSA-N	5.57	7.75	-2.18		M+.	No	Dry	16.59	660080	140.68		13C12-PCB 32	13C12H7Cl3	140	52.3	490	3.85	7.27	256	35	114	2.3	2.93	4.75
11	PCB 28	C12H7Cl3	BZTYNSQSZHARAZ-UHFFFAOYSA-N	5.76	7.92	-2.16		M+.	Yes	Dry	16.43	653550	142.54		13C12-PCB 32	13C12H7Cl3	220	34.6	200	11.1	6.66	256	35	110	9.34	5.39	6.84
12	PCB 40	C12H6Cl4	VTLYHLREPCPDKX-UHFFFAOYSA-N	6.18	8.57	-2.39		M+.	No	Dry	17.86	711890	144.96		13C12-PCB 47	13C12H6Cl4	130	50.2	220	2.26	7.98	292	35	116	20.9	5.37	5.21
13	PCB 52	C12H6Cl4	HCWZEPKLWVAEOV-UHFFFAOYSA-N	6.09	8.47	-2.38		M+.	No	Dry	17.1	680870	149.21		13C12-PCB 47	13C12H6Cl4	170	31	400	5.54	3.78	292	35	107	23.7	2.55	3.71
14	PCB 53	C12H6Cl4	SFTUSTXGTCCSHX-UHFFFAOYSA-N	6.34	8.45	-2.11		M+.	No	Dry	16.58	659670	144.4		13C12-PCB 47	13C12H6Cl4	270	46.1	210	2.74	2.1	292	35	93.3	20.8	2.28	4.42
15	PCB 70	C12H6Cl4	KENZYIHFBRWMOD-UHFFFAOYSA-N	6.23	8.62	-2.39		M+.	Yes	Dry	18.27	728660	148.05		13C12-PCB 47	13C12H6Cl4	140	31.9	65.7	2.36	17.6	292	35	113	20	5.2	1.04
16	PCB 101	C12H5Cl5	LAHWLEDBADHJGA-UHFFFAOYSA-N	6.8	9.06	-2.43		M+.	Yes	Dry	18.76	748730	155.45		13C12-PCB 47	13C12H6Cl4	150	56.7	190	3.49	7.06	326	35	100	9.81	1.99	4.87
17	PCB 110	C12H5Cl5	ARXHIJMGSIYYRZ-UHFFFAOYSA-N	6.22	9.06	-2.42		M+.	Yes	Dry	19.42	775830	152.9		13C12-PCB 47	13C12H6Cl4	260	56	390	2.17	5.15	326	35	96.5	5.16	4.9	4.14
18	PCB 118	C12H5Cl5	IUTPYMGCWINGEY-UHFFFAOYSA-N	7.12	9.82	-1.93		M+.	Yes	Dry	19.93	796810	156.06		13C12-PCB 47	13C12H6Cl4	340	11.5	130	5.09	2.97	326	35	110	14.1	1.04	2.13
19	PCB 128	C12H4Cl6	BTAGRXWGMYTPBY-UHFFFAOYSA-N	7.31	10.6	-3.28		M+.	Yes	Dry	21.3	853340	158.12		13C12-PCB 47	13C12H6Cl4	220	44.7	310	5.87	6.65	360	35	104	16.2	7.4	6.26
20	PCB136	C12H4Cl6	FZFUUSROAHKTTF-UHFFFAOYSA-N	7.12	9.56	-2.44		M+.	Yes	Dry	19.37	773770	155.08		13C12-PCB 47	13C12H6Cl4	150	26.4	450	4.07	12.9	360	35	98.7	10.2	1.45	4.96
21	PCB 138	C12H4Cl6	RPUMZMSNLZHIGZ-UHFFFAOYSA-N	7.44	9.51	-3.07		M+.	Yes	Dry	20.81	833110	159.68		13C12-PCB 47	13C12H6Cl4	52.2	52.6	NA	4.13	12.7	360	35	106	13.8	3.13	1.9
22	PCB 149	C12H4Cl6	LKHLFUVHHXCNJH-UHFFFAOYSA-N	7.28	9.27	-1.25		M+.	Yes	Dry	19.84	793110	158.29		13C12-PCB 47	13C12H6Cl4	110	16.5	300	4.48	5.49	360	35	104	10.5	3.57	3
23	PCB 153	C12H4Cl6	MVWHGTYKUMDIHL-UHFFFAOYSA-N	7.75	9.73	-3.03		M+.	Yes	Dry	20.32	812890	161.05		13C12-PCB 47	13C12H6Cl4	190	49	210	8.02	9.17	360	35	116	21.4	1.36	4.24
24	PCB 170	C12H3Cl7	RMPWIIKNWPVWNG-UHFFFAOYSA-N	8.27	11.7	-3.43		M+.	Yes	Dry	22.52	903690	165.18		13C12-PCB 47	13C12H3Cl7	230	39.7	290	11.1	14.2	394	35	87.2	34	13.5	3.4
25	PCB 180	C12H3Cl7	WBHQEUPUMONIKF-UHFFFAOYSA-N	8.27	9.88	-3.39		M+.	Yes	Dry	22.03	883480	166.55		13C12-PCB 180	13C12H3Cl7	190	40.6	260	3.01	8.77	394	35	109	1.33	12.5	11
26	PCB 187	C12H3Cl7	UDMZPLROONOSEF-UHFFFAOYSA-N	8.27	9.87	-1.6		M+.	Yes	Dry	21.06	843430	165.54		13C12-PCB 47	13C12H3Cl7	250	37.5	160	11.7	5.18	394	35	118	24.7	7.44	1.27
27	PCB 200	C12H2Cl8	HHXNVASVVVNNDG-UHFFFAOYSA-N	8.91	11.7	-2.81		M+.	Yes	Dry	22.22	891320	167.33		13C12-PCB 47	13C12H3Cl7	250	28.2	390	8.03	9.4	430	35	116	12.1	10.1	4.03
28	PCB 209	C12Cl10	ONXPZLFXDMAPRO-UHFFFAOYSA-N	8.27	8.69	-0.42		M+.	Yes	Dry	24.88	999880	179.93		13C12-PCB 47	13C12H3Cl7	280	51.2	1700	30.5	35.4	498	35	77.4	13.7	23.3	8.68
29	1,2,3,4-Tetrachlorobenzene	C6H2Cl4	GBDZXPJXOMHESU-UHFFFAOYSA-N	4.6	5.64	-1.51		M+.	Yes	Dry	9.99	381120	135.67		13C6-Hexachlorobenzene	13C6Cl6	160	35.2	300	15.4	5.8	214	35	106	4.32	1.53	5.1
30	Pentachlorobenzene	C6HCl5	CEOCDNVZRAIOQZ-UHFFFAOYSA-N	5.17	6.49	-1.54		M+.	Yes	Dry	12.41	487650	135.24		13C6-Hexachlorobenzene	13C6Cl6	57	54.4	120	6.31	34.9	250	35	89.1	13	4.89	3.91
31	Hexachlorobenzene	C6Cl6	CKAPSXZOOQJIBF-UHFFFAOYSA-N	5.73	7.38	-1.16		M+.	Yes	Dry	14.59	578400	135.29		13C6-Hexachlorobenzene	13C6Cl6	79.1	25.1	110	4.28	16.3	284	284	111	11.9	3.72	0.61
32	2,4'-DDD	C14H10Cl4	JWBOIMRXGHLCPP-UHFFFAOYSA-N	5.87	9.35	-3.48		[M-CHCl2]+	Yes	Dry	19.45	777060	140.45		13C12-PCB 47	13C12H6Cl4	210	22.4	340	42.4	180	235	35	111	9.47	10.9	10.1
33	2,4'-DDE	C14H8Cl4	ZDYJWDIWLRZXDB-UHFFFAOYSA-N	6	9.12	-3.12		M+.	No	Dry	18.69	745860	154.54		13C12-PCB 47	13C12H6Cl4	230	39.1	410	3.01	210	246	35	114	17.8	1.52	5.09
34	2,4'-DDT	C14H9Cl5	ICHGRPHSQLRGNR-UHFFFAOYSA-N	6.79	9.45	-3.52		[M-CCl3]+	Yes	Dry	20.17	806700	140.36		13C12-PCB 47	13C12H6Cl4	190	18.7	630	630	250	235	35	40	12.2	25.8	47.4
35	4,4'-DDD	C14H10Cl4	LMPOIXNPXNBKJV-UHFFFAOYSA-N	6.02	10.1	-3.57		[M-CHCl2]+	Yes	Dry	20.1	803820	142.2		13C12-PCB 47	13C12H6Cl4	440	18.7	660	88.2	250	235	35	106	10.9	14.6	23.3
36	4,4'-DDE	C14H8Cl4	NALAUFMZDQSAOJ-BUHFOSPRSA-N	6.8	9.64	-2.84		M+.	No	Dry	19.31	771310	159.06		13C12-PCB 47	13C12H6Cl4	53.3	45.3	300	5.64	25.6	246	35	107	17.8	2.47	1.61
37	4,4'-DDT	C14H9Cl5	YVGGHNCTFXOJCH-UHFFFAOYSA-N	6.91	9.82	-3.47		[M-CCl3]+	Yes	Dry	20.81	833110	140.31		13C12-PCB 47	13C12H6Cl4	200	49.9	200	1200	1600	235	35	27.9	10.5	22.9	59.2
38	α-Endosulfan	C9H6Cl6O3S	RDYMFSUJUZBWLH-AZVNHNRSSA-N	3.83	8.64	-4.8		[M+H]+	No	Wet	18.91	754880	163.16		13C9-α-Endosulfan	13C9H6Cl6O3S	260	62.4	190	27.7	89.3	241	35	116	18.1	7.68	2.25
39	β-Endosulfan	C9H6Cl6O3S	RDYMFSUJUZBWLH-AZVNHNRSSA-N	3.83	8.64	-4.8		[M+H]+	No	Wet	20.04	801350	162.35		13C9-β-Endosulfan	13C9H6Cl6O3S	780	47.9	310	53.2	52.3	241	35	81.2	2.39	27.3	40.7
40	α-Hexachlorocyclohexane	C6H6Cl6	JLYXXMFPNIAWKQ-UHFFFAOYSA-N	4.14	8.84	-4.76		[M-H2Cl3]+	Yes	Dry	14.53	575930	137.25		13C6-α-Hexachlorocyclohexane	13C6H6Cl6	2100	11.8	330	540	260	181	35	75.6	15.8	12.3	4.36
41	β-Hexachlorocyclohexane	C6H6Cl6	JLYXXMFPNIAWKQ-UHFFFAOYSA-N	4.14	8.84	-4.76		[M-H2Cl3]+	Yes	Dry	15.05	597240	138.19		13C6-β-Hexachlorocyclohexane	13C6H6Cl6	4400	20.6	670	1800	>1100	181	35	105	24.5	5.76	11
42	γ-Hexachlorocyclohexane	C6H6Cl6	JLYXXMFPNIAWKQ-UHFFFAOYSA-N	4.14	8.84	-4.76		[M-H2Cl3]+	Yes	Dry	15.24	605010	137.38		D6-γ-Hexachlorocyclohexane	C6D6Cl6	3200	30.9	200	420	310	181	35	91.5	18.9	36	19.9
43	Heptachlor	C10H5Cl7	FRCCEHPWNOQAEU-UHFFFAOYSA-N	6.1	7.64	-1.92		[M-H]+	No	Dry	16.74	666190	157.41		13C12-PCB 47	13C12H6Cl4	230	340	890	23.2	84.6	272	35	114	19.9	52.8	85.8
44	Isodrin	C12H8Cl6	QBYJBZPUGVGKQQ-DIFDVCDBSA-N	6.5	8.08	-2.75		M+.	No	Dry	18.04	719250	150.98		13C12-PCB 47	13C12H6Cl4	350	600	190	11	380	263	35	31.9	2.51	35.2	24.8
45	Heptachlor-exo-epoxide	C10H5Cl7O	ZXFXBSWRVIQKOD-TTWWGNBVSA-N	4.98	8.05	-3.07		[M-H]+	No	Dry	18.21	726200	151.86		13C12-PCB 47	13C12H6Cl4	210	450	190	6.32	12.5	353	35	191	104	5.99	13.3
46	Endrin	C12H8Cl6O	DFBKLUNHFCTMDC-UHFFFAOYSA-N	5.2	8.13	-3.39		[M+H]+	No	Wet	19.43	776240	157.95		13C9-α-Endosulfan	13C9H6Cl6O3S	30	650	NA	11	41.3	263	NA	117	24.4	8.55	5.66
47	Dieldrin	C12H8Cl6O	DFBKLUNHFCTMDC-PICURKEMSA-N	5.2	8.13	-3.59		M+.	No	Dry	19.84	793110	151.16		13C12-2,2',4,4'-Tetrachlorobiphenyl	13C12H6Cl4	310	4900	270	6.81	27.8	277	35	122	10	43.6	37.7
48	syn-Dodecachlorodimethanodibenzocyclooctane	C18H12Cl12	UGQQAJOWXNCOPY-MXYLTYEXSA-N	11.3	14.8	-3.52		[M-HCl2]+	Yes	Dry	31.22	1220030	211.86		13C10-syn-Dodecachlorodimethanodibenzocyclooctane	13C1012C8H12Cl12	38000	1800	1600	180	85.6	272	35	94.2	11.7	8.56	5.39
49	anti-Dodecachlorodimethanodibenzocyclooctane	C18H12Cl12	UGQQAJOWXNCOPY-VBCJEVMVSA-N	11.3	14.8	-3.52		[M-HCl2]+	Yes	Dry	32.47	1249210	214.39		13C10-anti-Dodecachlorodimethanodibenzocyclooctane	13C1012C8H12Cl12	48000	2400	4200	200	97.1	272	35	95.9	11.1	16.7	20.5
50	PBDE 28	C12H7Br3O	UPNBETHEXPIWQX-UHFFFAOYSA-N	5.88	9.5	-3.52		M+.	Yes	Dry	20.07	802580	154.31		13C12-PBDE 100	13C12H5Br5O	96.7	200	190	4.56	210	248	79	42.3	6.7	17.6	11.1
51	PBDE 35	C12H7Br3O	CDVYKQPKJYPWRO-UHFFFAOYSA-N	6.72	9.61	-3.52		M+.	Yes	Dry	20.27	810830	154.86		13C12-PBDE 100	13C12H5Br5O	230	73.2	NA	3.69	330	248	NA	50.7	8.83	17.1	8.79
52	PBDE 47	C12H6Br4O	XYBSIYMGXVUVGY-UHFFFAOYSA-N	6.77	10.7	-3.92		M+.	Yes	Dry	22.18	889670	162.71		13C12-PBDE 100	13C12H5Br5O	480	760	740	7.82	120	326	79	66.4	11.6	6.16	5.58
53	PBDE 49	C12H6Br4O	QWVDUBDYUPHNHY-UHFFFAOYSA-N	6.77	10.5	-3.92		M+.	Yes	Dry	21.84	875640	163.07		13C12-PBDE 100	13C12H5Br5O	620	520	710	6.1	74.5	326	79	62.3	11.9	9.34	2.62
54	PBDE 66	C12H6Br4O	DHUMTYRHKMCVAG-UHFFFAOYSA-N	6.77	10.8	-3.92		M+.	Yes	Dry	22.51	903280	163.83		13C12-PBDE 100	13C12H5Br5O	1000	780	800	6.85	110	326	79	92.3	15.7	1.09	10.3
55	PBDE 77	C12H6Br4O	RYGLOWMCGZHYRQ-UHFFFAOYSA-N	7.61	10.9	-3.92		M+.	Yes	Dry	23.02	924260	164.62		13C12-PBDE 100	13C12H5Br5O	1100	1600	840	8.94	55.1	326	79	113	15.3	2.5	7.45
56	PBDE 85	C12H5Br5O	DMLQSUZPTTUUDP-UHFFFAOYSA-N	7.66	12	-4.32		M+.	Yes	Dry	24.99	1004280	170.22		13C12-PBDE 100	13C12H5Br5O	530	300	420	5.61	44.3	406	79	64.5	4.88	9.53	10.4
57	PBDE 99	C12H5Br5O	WHPVYXDFIXRKLN-UHFFFAOYSA-N	6.84	11.3	-4.32		M+.	Yes	Dry	24.17	971240	169.31		13C12-PBDE 100	13C12H5Br5O	780	770	960	9.21	86.7	406	79	55.3	5.57	6.15	7.73
58	PBDE 100	C12H5Br5O	NSKIRYMHNFTRLR-UHFFFAOYSA-N	7.66	11.7	-4.32		M+.	Yes	Dry	23.69	951700	169.85		13C12-PBDE 100	13C12H5Br5O	450	570	1300	3.71	67.7	406	79	77.4	17.8	0.68	1.74
59	PBDE 153	C12H4Br6O	RZXIRSKYBISPGF-UHFFFAOYSA-N	8.55	13.3	-4.72		M+.	Yes	Dry	25.99	1043780	180.67		13C12-PBDE 100	13C12H5Br5O	8500	920	720	14.1	74	484	79	72.9	19.1	9.18	7.05
60	PBDE 154	C12H4Br6O	VHNPZYZQKWIWOD-UHFFFAOYSA-N	8.55	12.2	-4.72		M+.	Yes	Dry	25.35	1018620	178.18		13C12-PBDE 100	13C12H5Br5O	4700	1400	1100	8.45	33.9	484	79	98.2	6.46	6.34	9.88
61	PBDE 173	C12H3Br7O	NLBLNZDNOSSGPW-UHFFFAOYSA-N	9.44	14.6	-5.11		M+.	Yes	Dry	30.21	1191830	185.08		13C12-PBDE 183	13C12H3Br7O	50000	2000	6200	94.4	63.1	564	79	52.5	11.7	16.4	18.9
62	PBDE 182	C12H3Br7O	ZYHDTADADSNMLV-UHFFFAOYSA-N	9.44	14.6	-5.11		M+.	Yes	Dry	28.43	1134220	185.51		13C12-PBDE 183	13C12H3Br7O	140000	7500	NA	44.7	480	564	NA	65.9	4	3.05	6.43
63	PBDE 183	C12H3Br7O	ILPSCQCLBHQUEM-UHFFFAOYSA-N	9.44	14.6	-5.11		M+.	Yes	Dry	28.23	1127230	184.97		13C12-PBDE 183	13C12H3Br7O	33000	4800	NA	45.7	500	564	NA	84.4	7.89	3.96	4.72
64	PBDE 184	C12H3Br7O	JHDCZVAQPRXHEL-UHFFFAOYSA-N	9.44	14.6	-5.11		M+.	Yes	Dry	27.76	1110460	181.4		13C12-PBDE 183	13C12H3Br7O	71000	8600	4500	130	290	564	79	119	24.4	9.18	6.16
65	PBDE 185	C12H3Br7O	YRNMIFAQDSUFTR-UHFFFAOYSA-N	9.44	14.6	-5.11		M+.	Yes	Dry	28.63	1141110	182.95		13C12-PBDE 183	13C12H3Br7O	35000	3900	2800	37.6	190	564	79	61.4	9.04	14.9	13.4
66	PBDE 191	C12H3Br7O	OUEYHQIMJGHOQN-UHFFFAOYSA-N	9.44	14.6	-5.11		M+.	Yes	Dry	29.04	1154940	187.91		13C12-PBDE 183	13C12H3Br7O	48000	11000	9700	160	450	564	79	111	22	6.62	13.7
67	Pentabromobenzene	C6HBr5	LLVVSBBXENOOQY-UHFFFAOYSA-N	6.44	9.1	-2.66		M+.	Yes	Dry	18.52	738890	135.24		13C12-PBDE 100	13C12H5Br5O	67.8	9.26	250	5.6	28.1	472	79	90	11.3	13.5	10.4
68	Hexabromobenzene	C6Br6	CAYGQBVSOZLICD-UHFFFAOYSA-N	6.07	9.13	-3.06		M+.	Yes	Dry	21.78	873160	135.29		13C12-PBDE 100	13C12H5Br5O	4400	510	240	12.1	15.4	552	79	166	1.19	8.34	15.7
69	Pentabromotoluene	C7H3Br5	OZHJEQVYCBTHJT-UHFFFAOYSA-N	6.99	9.6	-2.61		M+.	Yes	Dry	20.15	805880	140.29		13C12-PBDE 100	13C12H5Br5O	340	280	160	0.86	1.02	486	79	104	29.1	14	10.3
70	1,3,5-Tribromo-2-prop-2-enoxybenzene	C9H7Br3O	RZLLIOPGUFOWOD-UHFFFAOYSA-N	5.59	8.56	-2.97		[M-Br]+	No	Dry	15.23	604600	136.27		13C12-PBDE 100	13C12H5Br5O	1100	4800	610	>527	>527	303	79	82.6	24.5	54	41.6
71	2-Bromoallyl 2,4,6-tribromophenyl ether	C9H6Br4O	RLPZXGWCSHFKJI-UHFFFAOYSA-N	5.98	9.65	-3.67		[M-Br]+	No	Dry	18.18	724970	143.35		13C12-PBDE 100	13C12H5Br5O	3700	730	8800	360	11.7	332	79	123	20	20.3	7.72
72	2,3-Dibromopropyl 2,4,6-tribromophenyl ether	C18H12Br10O	QXWYPAKUEHGJSG-UHFFFAOYSA-N	6.34	11.06	-4.72		C6H3Br3O+.	Yes	Dry	21.45	859540	133.44		13C12-PBDE 100	13C12H5Br5O	210	210	890	5.66	57	328	79	116	23.6	44.6	61
73	2-Ethylhexyl-2,3,4,5-tetrabromobenzoate	C15H18Br4O2	HVDXCGSGEQKWGB-UHFFFAOYSA-N	8.75	12.3	-3.59		C7H3Br4O2+	Yes	Dry	24.16	970830	141.48		13C12-PBDE 100	13C12H5Br5O	4000	1400	560	95.3	190	421	79	100	9.11	22.9	13.9
74	Hexachlorocyclopentenyl-dibromocyclooctane	C13H14Br2Cl6	CBBNBBOFKOLHDC-UHFFFAOYSA-N	8.05	11.4	-3.34		[M-CH4Cl2Br]+	Yes	Dry	24.44	982170	152.06		13C12-PBDE 100	13C12H5Br5O	34000	4400	3800	520	>3500	375	79	30	15.1	NA	NA
75	1,2-Bis(2,4,6-tribromophenoxy)ethane	C14H8Br6O2	YATIGPZCMOYEGE-UHFFFAOYSA-N	9.15	15.7	-6.52		M+.	No	Dry	29.01	1153950	186.57		1,2-Bis(2,4,6-tribromo[13C6]phenoxy)ethane	13C1212C2H6Br6O2	6700	3600	1200	180	79.4	359	79	96	9.52	2.49	7.16
76	Bis(2-ethylhexyl) tetrabromophthalate	C24H34Br4O4	UUEDINPOVKWVAZ-UHFFFAOYSA-N	12	16.9	-4.91		C8HBr4O3+	Yes	Dry	30.12	1189140	141.58		1,2-Bis(2,4,6-tribromo[13C6]phenoxy)ethane	13C1212C2H6Br6O2	8400	11000	2800	>1100	>1100	465	79	NA	NA	25.9	8.97
77	Tributyl phosphate	C12H27O4P	STCOOQWBFONSKY-UHFFFAOYSA-N	4	9.21	-5.21		[M+H]+	Yes	Wet	13.78	545020	167.02		D27-Tributyl phosphate	C12D27O4P	9300	>10000	NA	>492	>492	155	NA	81.8	12.9	NA	NA
78	Tris(2-chloroethyl) phosphate	C6H12Cl3O4P	HQUQLFOMPYWACS-UHFFFAOYSA-N	1.44	7.42	-5.98		[M+H]+	No	Wet	15.1	599290	145.65		D12-Tris(2-chloroethyl) phosphate	C6D12Cl3O4P	60.7	>10000	NA	590	>642	249	NA	90.4	14.8	13.9	3.45
79	Tris(1-chloro-2-propyl)phosphate	C9H18Cl3O4P	KVMPUXDNESXNOH-UHFFFAOYSA-N	2.89	8.5	-5.61		[M-C3H4Cl]+	Yes	Wet	15.44	613180	160.76		D27-Tributyl phosphate	C12D27O4P	1100	>10000	230	1400	>615	277	35	81.4	24.1	86.6	22.1
80	Trihexyl phosphate	C18H39O4P	SFENPMLASUEABX-UHFFFAOYSA-N	6.76	9.91	-3.15		[M+H]+	No	Wet	19.37	773770	201		13C9-α-Endosulfan	13C9H6Cl6O3S	79	1400	NA	66.8	>474	99	NA	96.8	21.1	33.9	2.83
81	Tris(1,3-dichloropropan-2-yl) phosphate	C9H15Cl6O4P	ASLWPAWFJZFCKF-UHFFFAOYSA-N	3.65	10.6	-6.97		[M+H]+	No	Wet	20.45	818250	175.08		D15-Tris(1,3-dichloro-2-propyl) phosphate	C9D15Cl6O4P	67.3	6200	NA	83	420	381	NA	93.2	7.56	10.1	8.27
82	Tris(2-butoxyethyl) phosphate	C18H39O7P	WTLBZVNBAKMVDP-UHFFFAOYSA-N	3.75	13.1	-9.31		[M+H]+	Yes	Wet	21.07	843840	198.91		Tris(2-butoxy-[13C2]-ethyl) phosphate	13C612C12H39O7P	69.2	5400	NA	81.4	730	199	NA	95.5	12.4	2.83	1.42
83	Triphenylphosphate	C18H15O4P	XZZNDPSIHUTMOC-UHFFFAOYSA-N	4.59	8.46	-3.87		[M+H]+	Yes	Wet	21.11	845490	168.91		D15-Triphenyl phosphate	C18D15O4P	73.3	200	NA	35.7	69	326	NA	100	18.2	7.47	1.28
84	2-Ethylhexyl diphenyl phosphate	C20H27O4P	CGSLYBDCEGBZCG-UHFFFAOYSA-N	5.73	8.92	-3.19		[M-C8H15]+	Yes	Wet	21.28	852515	149.25		Tris(2-butoxy-[13C2]-ethyl) phosphate	13C612C12H39O7P	26	2400	NA	119	>463	250	NA	85	22	31.2	20.6
85	Tris(2-ethylhexyl) phosphate	C24H51O4P	GTVWRXDRKAHEAD-UHFFFAOYSA-N	9.49	15	-5.49		[M+H]+	Yes	Wet	21.48	860780	221.61		13C9-α-Endosulfan	13C9H6Cl6O3S	3200	5.58	NA	210	140	323	NA	77.8	6.18	47.8	6.84
86	Tritolyl phosphate	C21H21O4P	BOSMZFBHAYFUBJ-UHFFFAOYSA-N	5.11	9.59	-4.48		[M+H]+	Yes	Wet	23.75	954150	188.79		D15-Triphenyl phosphate	C18D15O4P	67.6	>10000	NA	27.6	310	368	NA	82.8	20.1	17.3	4.73
87	Dibenzothiophene	C12H8S	IYYZUPMFVPLQIF-UHFFFAOYSA-N	4.29	7.64	-3.35		M+.	Yes	Dry	15.25	605420	137.55		D10-Phenanthrene	C14D10	150	12.3	NA	250	180	184	NA	125	25.6	9.7	13.9
88	Phenanthrene	C14H10	YNPNZTXNASCQKK-UHFFFAOYSA-N	4.46	7.57	-3.11		M+.	Yes	Dry	15.57	618490	137.89		D10-Phenanthrene	C14D10	190	48.8	NA	1400	1300	178	NA	122	26.1	4.1	6.9
89	Anthracene	C14H10	MWPLVEDNUUSJAV-UHFFFAOYSA-N	4.45	7.55	-3.1		M+.	Yes	Dry	15.69	623390	138		D10-Anthracene	C14D10	51.3	48	NA	200	150	178	NA	59.9	6.35	1.78	2.62
90	Fluoranthene	C16H10	GVEPBJHOBDJJJI-UHFFFAOYSA-N	5.16	8.88	-3.72		M+.	Yes	Dry	18.38	733160	138.02		D10-Fluoranthene	C16D10	150	76.4	NA	1600	2400	202	NA	119	16.56	5.09	3.41
91	Pyrene	C16H10	BBEAQIROQSPTKN-UHFFFAOYSA-N	4.88	8.8	-3.92		M+.	Yes	Dry	18.9	754470	137.65		D10-Pyrene	C16D10	110	29	NA	630	500	202	NA	68.4	9.29	3.25	4.27
92	Benzo(c)phenanthrene	C18H12	TUAHORSUHVUKBD-UHFFFAOYSA-N	5.81	9.48	-3.67		M+.	Yes	Dry	21.28	852510	140.99		D12-Chrysene	C18D12	25.5	48.4	NA	47.1	86.2	228	NA	NA	NA	7.9	4.5
93	Benzo(a)anthracene	C18H12	DXBHBZVCASKNBY-UHFFFAOYSA-N	5.76	9.07	-3.31		M+.	Yes	Dry	21.78	873160	140.47		D12-Benzo(a)anthracene	C18D12	82.1	38.8	NA	200	190	228	NA	107	24.9	0.32	4.49
94	Chrysene	C18H12	WDECIBYCCFPHNR-UHFFFAOYSA-N	5.81	9.48	-3.67		M+.	Yes	Dry	21.86	876470	141.28		D12-Chrysene	C18D12	54.7	30	NA	2200	780	228	NA	93.6	24.6	7.96	7.75
95	Benzo(b)fluoranthene	C20H12	FTOVXSOBNPWTSH-UHFFFAOYSA-N	5.78	10.4	-4.57		M+.	Yes	Dry	24.17	971240	145.46		D12-Benzo(k)fluoranthene	C20D12	96.7	1100	NA	360	850	252	NA	NA	NA	5.9	3.79
96	Benzo(k)fluoranthene	C20H12	HAXBIWFMXWRORI-UHFFFAOYSA-N	6.11	10.7	-4.62		M+.	Yes	Dry	24.24	974080	145.45		D12-Benzo(k)fluoranthene	C20D12	240	47.6	NA	270	180	252	NA	44	17.6	4.83	3.18
97	Benzo(e)pyrene	C20H12	TXVHTIQJNYSSKO-UHFFFAOYSA-N	6.44	11.4	-4.91		M+.	Yes	Dry	24.72	993460	142.88		D12-Benzo(a)pyrene	C20D12	180	22	NA	320	480	252	NA	NA	NA	4.88	10.2
98	Benzo(a)pyrene	C20H12	FMMWHPNWAFZXNH-UHFFFAOYSA-N	5.99	7.82	-1.83		M+.	Yes	Dry	24.83	997870	143.28		D12-Benzo(a)pyrene	C20D12	140	22.5	NA	100	190	252	NA	54	23	10.1	8.01
99	Perylene	C20H12	CSHWQDPOILHKBI-UHFFFAOYSA-N	6.25	10.1	-3.83		M+.	Yes	Dry	24.99	1004280	143.02		D12-Benzo(a)pyrene	C20D12	260	46.2	NA	4900	6700	252	NA	NA	NA	4.61	4.57
100	Benzo(g,h,i)perylene	C22H12	GYFAGKUZYNFMBN-UHFFFAOYSA-N	6.7	12	-5.27		M+.	Yes	Dry	27.1	1086190	150.71		D12-Benzo(g,h,i)perylene	C22D12	400	31.2	NA	380	710	276	NA	49.8	31.2	5.41	12.2
101	Indeno(1,2,3-cd)pyrene	C22H12	SXQBHARYMNFBPS-UHFFFAOYSA-N	6.76	8.79	-2.03		M+.	Yes	Dry	27.7	1108290	148.24		D12-Benzo(g,h,i)perylene	C22D12	330	24.7	NA	90.7	620	276	NA	NA	NA	8.85	7.54
102	Dibenzo(a,h)anthracene	C22H14	LHRCREOYAASXPZ-UHFFFAOYSA-N	6.75	11.2	-4.49		M+.	Yes	Dry	27.17	1088800	154.91		D12-Benzo(g,h,i)perylene	C22D12	130	22.5	NA	60.1	120	278	NA	NA	NA	5.6	8.06
abbreviation:
PCB: polychlorinated biphenyl; DDD: dichlorodiphenyldichloroethane; DDE: dichlorodiphenyldichloroethylene; DDT: dichlorodiphenyltrichloroethane; PBDE: polybrominated diphenyl ether.
RT: retention time; RI: retention index; CCS: collision cross section.
GC: gas chromatography; MS: mass spectrometry; IMS: ion mobility spectrometry.
APCI: atmopsheric pressure chemical ionization; EI: electron impact ionization; ECNI: electron capture neagtive ionization.
NA: not available
Notes:
a. Phys-chemical properties were estimated using Estimation Programs Interface Suite™ for Microsoft® Windows, v 4.11
b. Fiehn RI was calculated with fatty acid methyl esters as references, according to Kind et al. Kind, T.; Wohlgemuth, G.; Lee, D.; Lu, Y.; Palazoglu, M.; Shahbaz, S.; Fiehn, O. FiehnLib: Mass spectral and retention index libraries for metabolomics based on quadrupole and time-of-flight gas chromatography/mass Spectrometry. Anal. Chem. 2009, 81, 10038–10048.
c. Instrument detection limits were calculated by t × %relative standard deviation × the lowest detectable concentration of five replicates.
Method detection limits were concentrations in procedure blank plus t × %relative standard deviation × the lowest detectable concentration of three replicates in spiked samples.
t is the single-tailed critical value for 99% confidence for 3 and 5-replicate injections using a t-distribution for method and instrumental detection limits, respectively.
d. Recoveries of polycyclic aromatic hydrocarbons were estimated using their labeled compounds with 13C12-PCB 47 as internal standards, due to their high concentrations in unfortified sediment samples.

## Sheet: Table S4
Table S4. (Semi)quantified concentrations of contaminants in sediment samples.
Substance	Standard reference material 1941b			Baltic Sea													East Siberian Sea		Lake Tyrifjorden, Norway
	Triplicate1	Triplicate2	Triplicate3	1-triplicate1	1-triplicate2	1-triplicate3	2-triplicate1	2-triplicate2	2-triplicate3	3	4	5	6	7	8	9	YS-37	YS-40
Polycyclic aromatic hydrocarbons (ng g-1 dwt)
Dibenzothiophene	34.7	43.4	40.2	0.97	1.28	1.11	0.78	1.02	0.79	1.47	1.1	1.34	2.2	1.17	0.433	0.53	1.23	3.05	1.43
Phenanthrene	267	351	324	5.46	7.02	6.16	13.4	12.7	10.2	47.1	48.5	59.7	75.9	59	30.9	37.6	9.2	8.97	40.3
Anthracene	150	131	145	0.42	0.32	0.26	1.54	3.24	2.23	5.23	7.1	11.1	12.1	4.62	0.605	1.26	2.07	2.93	2.89
Fluoranthene	695	830	554	9.07	9.82	9.19	18.3	28.5	17	37.4	35.7	57.4	54.7	40.1	12	16.7	3.22	10.4	15.9
Pyrene	499	423	477	1.82	2.33	2.32	6.66	17.8	14.2	33.9	34.1	54.7	46.6	28.2	2.41	6.86	3.63	6.04	10
Benzo(c)phenanthrene	81.7	60	67	0.22	0.29	0.21	1.37	2.14	1.6	4.62	4.44	6.64	6.4	4.31	0.356	1.05	0.2	0.31	1.08
Benzo(a)anthracene	324	224	262	0.56	0.45	0.51	5.91	12.1	7.48	23.2	26.6	34.4	40.1	16.5	1.44	4	0.8	2.68	8.02
Chrysene	565	429	481	4.01	4.62	4.16	10.9	17.4	11	33.6	35.4	45.6	50.6	25.2	2.76	7.38	6.12	8.89	11.7
Benzo(b)fluoranthene	735	681	933	2.32	2.7	2.37	31.4	33.1	19.9	66.6	76.4	96.6	124	116	7.75	19.7	3.01	6.14	18.8
Benzo(k)fluoranthene	382	309	425	0.61	0.63	0.42	8.02	13.1	7.65	22.5	20.5	35.4	36.6	36.2	2.2	5.73	0.45	1.15	5.87
Benzo(a)pyrene	280	246	260	0.66	1.04	0.89	10.3	16.4	8.11	30	27.8	35.2	47.8	20.5	2.43	5.07	0.48	3.07	9.41
Benzo(e)pyrene	345	305	335	2.42	3.16	3.04	20.9	28.4	16.9	41.2	48.2	59.8	72	52.2	4.83	11.2	3.56	9.25	9.6
Perylene	356	270	321	42.3	72.4	57.3	11	11.4	6.33	7.65	7.91	11.6	35.6	21.4	4.00*	38.6	49.7	73.4	7.59
Indeno(1,2,3-cd)pyrene	299	251	346	1.8	1.94	2.42	27.5	36.3	23.9	43.8	44.7	60.9	87.2	68.2	6.19	16	0.57	1.6	10.6
Dibenzo(a,h)anthracene	102	97.4	130	0.47	0.54	0.552	6.34	9.3	4.75	10.5	13.1	16.4	18.3	15.1	1.31	3.88	0.36	1.02	2.6
Benzo(g,h,i)perylene	368	356	463	4.12	3.92	3.79	30.1	41.6	25	50.4	56.4	68.8	85.1	69	7.1	18.5	2.34	4.76	11.2
Polychlorinated biphenyls (pg g-1 dwt)
PCB 3	155	82.2	143	ND	ND	ND	ND	ND	ND	ND	ND	ND	ND	ND	ND	ND	ND	ND	ND
PCB 4	606	483	560	8.52	8.59	9.81	17.3	11.8	10.3	10.3	12	20	23.7	14.9	7.59	10.6	15.7	15.7	15.7
PCB 7	1800	1700	1820	5.04	6.51	6.17	13.3	8.19	7.09	26.4	32	42.4	46.1	44.2	14.2	19.7	25.4	34.6	24.6
PCB 18	3620	3640	4270	4.86	1.18*	3.50*	11.3	7.39	8.19	49.8	62.1	96.4	130	104	35.4	35.5	43.7	58	23.2
PCB 20	2410	2240	2730	4.86	5.91	5.34	17.7	22.2	15.4	37.5	52.3	60.3	66.1	73.1	17.2	26.1	20.3	47.5	23.3
PCB 28	8390	8230	9820	15.6	19.1	15.6	54.2	56	56.6	130	188	229	281	260	70.7	92.3	57.3	94.3	153
PCB 40	590	436	604	9.6	11.2	10.3	16.5	13.9	13.9	11.8	13.3	17.4	16.6	17	8.57	13.4	32.1	18.6	21.1
PCB 52	5370	4700	6000	7.91	8.66	7.97	16.6	38.1	16.9	45.2	71.7	107	94.3	91	27.1	30.4	30.1	25.9	37
PCB 53	694	647	747	10.6	7.25	8.1	19.6	13	7.62	10.2	12.9	14.1	23.1	15.1	7.03	9.76	15.4	15.2	15.5
PCB 70	3230	2320	3870	7.66	9.04	6.66	24.5	49.1	29.3	10.8	27.7	16.3	55.1	41.2	14.9	17.4	14.1	17	101
PCB 101	6510	6570	6460	15.3	11.2	10.2	66.3	111	60.2	101	134	190	224	209	23.1	36.9	11.1	21.8	78.8
PCB 110	4850	5030	5170	9.55	9.57	9.13	40	75.1	32.4	58.1	68.4	104	111	111	12.9	18.5	20.7	20.8	94.1
PCB 118	3630	3680	3660	9.51	9.87	8.46	64.8	122	66.6	92.2	97.8	148	155	140	14.1	34.2	19.7	20.5	113
PCB 128	655	634	669	7.28	7.74	7.11	28.4	33.8	24.8	31.9	50.3	53.5	73.2	68.1	18.4	14.6	34.4	15.7	21.5
PCB 136	1070	998	1040	8.9	5.96	5.39	20.7	13.2	12.5	14.5	22.3	36.2	35.6	41.1	9.02	7.52	ND	ND	12.4
PCB 138	4180	4290	4300	14.3	15.3	10.4	156	201	148	186	240	397	348	445	113	64.2	18.7	24.3	117
PCB 149	4350	4190	4520	7.74	8.28	4.98	65.8	79.8	71.5	97.8	134	195	188	248	49.8	29.3	7.75	13.2	58.7
PCB 153	5330	5320	5050	37.8	37.7	30.1	130	190	164	179	220	364	339	347	77.8	54.7	22.3	29.8	87.9
PCB 170	1650	1380	2010	47.8	39.3	28.5	27.3	23.6	23.5	27.8	39.3	110	50	101	159	12.2	ND	ND	47.1
PCB 180	2390	2540	2410	8.97	8.15	7.34	57	66.4	54.6	77.7	74.5	245	94.6	215	371	25.3	25.3	16.7	30
PCB 187	1850	1950	2020	8.89	10.8	11.9	31.5	34.8	29.2	35.8	49.9	82.5	70.6	86.3	66.2	15.7	ND	ND	ND
PCB 200	87.3	77.3	71.7	ND	ND	ND	ND	ND	9.14	13.7	ND	10.3	11	11	6.02*	36.4	ND	ND	15.8
PCB 209	4070	4070	4070	ND	ND	ND	23.9*	13.7*	10.6*	12.3*	14.5*	16.0*	17.1*	18.1*	21.6*	41.8	ND	ND	27.7*
Organochlorines (pg g-1 dwt)
1,2,3,4-Tetrachlorobenzene	3650	3160	3720	22.6	22.6	20.1	42.6	30.5	24.9	33.4	36.7	43.9	65.1	49.3	33.4	32.5	54.1	73.5	47.3
Pentachlorobenzene	8310	6580	8320	20.4	21.6	20	24.4	18.7	15.9	28.4	34.7	49.4	49.1	55.2	20.1	21.6	61.2	66.1	233
Hexachlorobenzene	7690	6590	8150	15.5	16	13.2	18.1	14	15.1	28.2	47.6	61.1	72.5	62.5	18.4	27.9	63.3	48.2	31
2,4'-DDD	654	711	716	ND	ND	ND	91.7	88.5	46	99.3	110	123	188	104	12.0*	38.6*	ND	ND	ND
2,4'-DDE	383	384	396	6.78	10.8	ND	10.7	7.99	6.07	13.7	13.7	13.4	25.5	15.1	5.6	8.68	11.7	11.3	15.3
4,4'-DDD	1230	1390	1130	ND	ND	ND	95.7	128	79.2*	220	315	282	719	357	32.8*	68.1*	ND	ND	ND
4,4'-DDE	3300	3360	3380	17.8	20.2	15.1	171	193	167	342	408	512	661	402	38.3	95.6	17.8	35.6	220
Heptachlor-exo-epoxide	29.8	33.9	31.2	ND	ND	ND	ND	ND	ND	16.6	ND	ND	ND	34.3	16.4	14	24.3	22.7	ND
β-Endosulfan	150	40.3*	74.6	ND	ND	ND	ND	ND	ND	ND	ND	ND	ND	ND	ND	ND	85.9	196	81.9
Endrin	426	322	377	ND	ND	ND	42.5	62.9	50	28.3	59.7	54.7	65.3	132	9.81	22.8	ND	34.2	ND
syn-Dodecachlorodimethanodibenzocyclooctane	181	180	320	ND	ND	ND	ND	ND	ND	ND	ND	ND	ND	ND	ND	ND	ND	ND	ND
anti-Dodecachlorodimethanodibenzocyclooctane	581	482	738	ND	ND	ND	ND	ND	ND	ND	ND	ND	ND	ND	ND	ND	ND	ND	ND
Polybrominated diphenyl ethers (pg g-1 dwt)
PBDE 28	366	274	385	ND	ND	ND	ND	ND	ND	ND	ND	ND	ND	ND	ND	ND	ND	ND	ND
PBDE 47	2380	2020	2860	ND	ND	ND	ND	ND	ND	16.2	16.9	20.7	31.3	24	12	36.8	63.2	ND	22.9
PBDE 49	435	378	476	ND	ND	ND	ND	ND	ND	21.1	27	31.6	ND	ND	ND	ND	ND	ND	ND
PBDE 66	77.9	48.2	97.4	ND	ND	ND	ND	ND	ND	ND	44.9	ND	24.9	ND	ND	ND	ND	ND	ND
PBDE 99	938	857	1110	ND	ND	ND	ND	ND	ND	ND	ND	ND	ND	ND	ND	ND	ND	ND	ND
PBDE 100	147	167	184	ND	ND	ND	ND	ND	ND	ND	ND	ND	ND	ND	ND	ND	ND	ND	ND
Organophosphate esters (pg g-1 dwt)
Tris(1,3-dichloropropan-2-yl) phosphate	867	643	1260	198	174	186	723	809	802	89.5	114	131	329	95.2	77.9	180	ND	ND	ND
Triphenylphosphate	2890	2640	2980	67.8	54.2	53.9	362	528	279	148	1280	370	332	371	40.8	95.6	56.3	103	112
Tris(2-butoxyethyl) phosphate	17000	13500	19400	298	348	461	891	686	355	364	861	663	938	1390	180	438	261	455	656
2-Ethylhyexyl diphenyl phosphate	4730	4780	5260	339	164	140	1170	1130	1270	183	184	1350	475	517	84.2	162	980	1040	409
Tritolyl phosphate	429	620	873	ND	ND	ND	ND	ND	ND	ND	ND	ND	ND	ND	ND	ND	ND	ND	ND
Tris(2-ethylhexyl) phosphate	7140	6880	6700	201*	220	105*	1060	1310	1670	1500	1170	2060	2670	3310	289	792	ND	ND	1770
Fluorotelomer analogues (ng g-1 dwt)
10:2 Fluorotelomer thiol	ND	ND	ND	ND	ND	ND	ND	ND	ND	ND	ND	ND	ND	ND	ND	ND	ND	ND	0.057
12:2 Fluorotelomer thiol	ND	ND	ND	ND	ND	ND	0.00097	ND	ND	ND	0.046	ND	ND	ND	ND	ND	ND	ND	1.82
14:2 Fluorotelomer thiol	ND	ND	ND	ND	ND	ND	ND	ND	ND	ND	ND	ND	ND	ND	ND	ND	ND	ND	0.77
16:2 Fluorotelomer thiol	ND	ND	ND	ND	ND	ND	ND	ND	ND	ND	ND	ND	ND	ND	ND	ND	ND	ND	0.26
8:3 Fluorotelomer thiol	ND	ND	ND	ND	ND	ND	ND	ND	ND	ND	ND	ND	ND	ND	ND	ND	ND	ND	0.088
6:2/8:2 Fluorotelomer disulfide	ND	ND	ND	ND	ND	ND	ND	ND	ND	ND	ND	ND	ND	ND	ND	ND	ND	ND	0.85
8:2/8:2 Fluorotelomer disulfide	ND	ND	ND	0.38	0.0028	0.0017	0.0021	ND	0.17	0.0046	0.0066	0.0044	0.0047	0.0041	0.0025	ND	ND	ND	28.2
8:2/10:2 Fluorotelomer disulfide	ND	ND	ND	ND	ND	ND	ND	ND	ND	ND	ND	ND	ND	ND	ND	ND	ND	ND	29.3
10:2/10:2 Fluorotelomer disulfide	ND	ND	ND	ND	ND	ND	ND	ND	ND	ND	ND	ND	ND	ND	ND	ND	ND	ND	26
8:3/8:3 Fluorotelomer disulfide	ND	ND	ND	ND	ND	ND	ND	ND	ND	ND	ND	ND	ND	ND	ND	ND	ND	ND	0.23
8:3/10:3 Fluorotelomer disulfide	ND	ND	ND	ND	ND	ND	ND	ND	ND	ND	ND	ND	ND	ND	ND	ND	ND	ND	0.27
C13H9OF17S2 (11.96 min)	ND	ND	ND	ND	ND	ND	ND	ND	ND	ND	ND	ND	ND	ND	ND	ND	ND	ND	0.27
C15H9OF21S2 (13.10 min)	ND	ND	ND	ND	ND	ND	ND	ND	ND	ND	ND	ND	ND	ND	ND	ND	ND	ND	0.29
C17H9OF25S2 (14.16 min)	ND	ND	ND	ND	ND	ND	ND	ND	ND	ND	ND	ND	ND	ND	ND	ND	ND	ND	0.15
8:2 Fluorotelomer methyl sulfone	0.011	0.0095	0.01	ND	ND	ND	0.0012	0.0023	0.0066	0.0039	0.0026	0.0073	ND	0.0069	ND	ND	ND	0.0011	0.2
10:2 Fluorotelomer methyl sulfone	0.024	0.033	0.031	ND	ND	ND	0.0018	0.0026	0.0044	0.0025	0.0022	0.0032	0.0027	0.0067	0.00041	0.0023	ND	ND	4.43
12:2 Fluorotelomer methyl sulfone	0.016	0.012	0.016	ND	ND	ND	0.001	ND	0.0024	0.0036	0.0036	0.0014	ND	0.0031	ND	ND	ND	ND	2.77
14:2 Fluorotelomer methyl sulfone	0.0012	0.0021	ND	ND	ND	ND	ND	ND	ND	ND	ND	ND	ND	ND	ND	ND	ND	ND	0.11
8:2 Fluorotelomer vinyl sulfone	ND	ND	ND	ND	ND	ND	ND	ND	ND	ND	ND	ND	ND	ND	ND	ND	ND	ND	0.069
Notes:
ND: Not detected.
* indicates the value lower thanc the method detection limit.
Fluorotelomer thiols and disulfides were semiquantified using the mole ionization efficiency of 8:2/8:2 fluorotelomer disulfide.
Average mole ionization efficiencies of 10:2 and 12:2 fluorotelomer methyl sulfones were used to sem-quantify other fluorotelomer alkyl sulfones.
abbreviation:
PCB: polychlorinated biphenyl
DDD: dichlorodiphenyldichloroethane
DDE: dichlorodiphenyldichloroethylene
PBDE: polybrominated diphenyl ether

## Sheet: Table S5
Table S5. Qualitative information and relative intensities (g-1 dwt) of suspected compounds in sediment samples.
Entry	Substances	Referencea	Molecular ions					Retention time (RT)			Collision cross section (CCS)			Fragments	Final scores (%)	Relative intensities (ng g-1 dwt)b
			Adduct	Observed mass (Da)	Theoritical mass (Da)	Error (ppm)	Isotopic error (%)	Observed RT (min)	Reference RT (min)	ScoreRT (%)	Observed CCS (Å2)	Reference CCS (Å2)	ScoreCCS (%)	ScoreSIRIUS (%)		Standard reference material 1941b			Baltic Sea													East Siberian Sea		Lake Tyrifjorden, Norway
																Triplicate1	Triplicate2	Triplicate3	1-triplicate1	1-triplicate2	1-triplicate3	2-triplicate1	2-triplicate2	2-triplicate3	3	4	5	6	7	8	9	YS-37	YS-40
1	Trichloronaphthalene 19	AMAP	M+.	229.945	229.945	0.43	1.12	14.96	14.87	100	138.04	141.23	100	84.21	93.68	0.65	0.58	0.64	0	0	0.0007	0.0021	0.00079	0	0.022	0.036	0.046	0.056	0.04	0.013	0.016	0.0061	0.014	0.0092
2	2,2'-Methylenebisphenol	AMAP	[M+H]+	201.091	201.091	-1.49	4.72	15.66	15.65	100	139.11	139.69	100	79.46	91.78	1.01	1.04	0.88	0.025	0.039	0.052	0.036	0.049	0.039	0.032	0.055	0.075	0.091	0.1	0.02	0.052	0.11	0.13	0.015
3	Tetrachloronaphthalene 46	AMAP	M+.	265.904	265.903	1.13	3.26	17.2	17.2	100	137.02	143.52	100	77.42	90.97	0.13	0.15	0.16	0.001	0.0011	0.0005	0.002	0.002	0.0017	0.0056	0.0053	0.0069	0.0092	0.0053	0.0016	0.0019	0	0	0.0038
4	Mesterone	AMAP	[M+H]+	303.231	303.232	-3.3	4.82	23.89	23.52	100	173.76	177.54	100	68.8	87.52	2.97	2.98	2.93	0.073	0.1	0.091	0.53	0.71	0.45	0.11	0.19	0.29	0.25	0.52	0.058	0.28	0.32	0.61	0.3
5	2,3',6-Trichlorodiphenyl Ether	AMAP	M+.	271.956	271.956	1.47	1.94	17.09	17.39	100	146.44	151.19	100	65	86	0.22	0.2	0.2	0	0	0	0	0	0	0.0023	0.0027	0.0026	0.0056	0.01	0.0012	0.0023	0	0.00097	0
6	Hydroxy-Ibuprofen	AMAP	[M+H]+	223.133	223.133	1.79	2.12	15.41	15.77	100	144.47	146.67	100	48.88	79.55	2.5	2.46	2.51	0.22	0.42	0.13	2.23	3.6	0.55	0.58	0.84	1.17	1.39	2.69	0.39	1.13	0.41	1.02	0.065
7	2,6-Dibromoanisole	AMAP	M+.	265.876	265.876	1.81	0.94	11.83	11.75	100	134.55	140.73	100	48.21	79.28	0.36	0.29	0.36	0.042	0.05	0.046	0	0.0026	0	0.0043	0.0046	0.011	0.0083	0.0086	0.0012	0.0028	0.068	0.15	0
8	Tricresyl phosphate	AMAP	M+.	368.118	368.117	0.81	4.2	23.04	23.47	100	186.07	188.09	100	45.4	78.16	1.89	2.32	5.03	0	0	0	0.11	0.17	0.46	0.12	0.12	0.13	0.32	0.21	0	0.033	0	0	0.038
9	Ibuprofen	AMAP	[M+H]+	207.138	207.138	-1.45	0.58	13.7	13.97	100	141.34	144	100	0	60	2.31	1.92	2.35	0.22	0.52	0.17	2.63	3.76	3.08	0.45	0.75	1.13	0.97	3.79	0.52	2.2	0.25	0.78	0.03
10	Trichloronaphthalene 20	AMAP	M+.	229.945	229.945	0.87	3.61	14.8	14.87	100	138.04	142.39	100	0	60	0.13	0.11	0.13	0	0	0	0	0	0	0.0053	0.0012	0.01	0.012	0.0063	0.0018	0.0024	0	0.00078	0
11	Trichloronaphthalene 21	AMAP	M+.	229.946	229.945	1.74	3.04	15.2	15.59	100	135.55	141.83	100	0	60	0.05	0.043	0.05	0	0	0	0	0	0	0.0017	0.0012	0.0031	0.0083	0.0018	0.0017	0.0021	0	0	0
12	Trichloronaphthalene 24	AMAP	M+.	229.945	229.945	0.87	2.71	15.79	15.81	100	135.55	137.7	100	0	60	0.1	0.082	0.085	0	0	0	0.0008	0.0025	0.0014	0.0079	0.012	0.0092	0.014	0.0089	0.0026	0.004	0.00028	0.0023	0.0004
13	2,4-Dibromophenol	AMAP	M+.	251.859	251.86	-3.57	2.14	10.27	10.57	100	134.91	134.3	100	0	60	1.89	1.54	1.68	0.44	0.69	0.36	0.11	0.18	0	0.11	0.1	0.17	0.13	0.25	0.043	0.13	4.33	1.66	0.028
14	2,3,4,5,6-Pentachlorodiphenyl Ether	AMAP	M+.	341.875	341.875	1.46	4.5	19.83	20.03	100	160.53	165.74	100	0	60	0.22	0.2	0.21	0	0	0	0	0	0	0.0046	0.0014	0	0.0032	0.0017	0.00073	0	0	0	0
15	Di(2-ethylhexyl) phthalate	AMAP	[M+H]+	391.285	391.284	1.53	2.33	22.14	22.27	100	214.14	212.17	100	0	60	9.04	13.5	8.75	9.5	19.8	7.16	9.15	9.3	7.07	8.65	12.3	10	17.7	8.56	5.71	4.99	0	0.88	1.3
16	Tris(2-ethylhexyl) phosphate	AMAP	[M+H]+	435.36	435.36	0	0.72	21.48	22.03	100	223.31	220.38	100	0	60	0.17	0.22	0.17	0	0	0	0.023	0.042	0.058	0.045	0.032	0.062	0.1	0.1	0.00094	0.024	0	0	0.023
17	Trixylyl phosphate	ECHA	[M+H]+	411.172	411.172	0.49	0.1	24.06	25.22	88.9	199.98	203.66	100	58.14	81.04	4.71	4.33	4.44	0	0	0	0.038	0.03	0.058	0.02	0.018	0.03	0	0.081	0	0.00071	0	0	0.021
18	Hydrogenated terphenyl	ECHA	M+.	238.173	238.172	4.62	3.48	18.61	18.95	100	156.55	158.59	100	48.18	79.27	6.33	6.97	7.85	2.08	3.01	2.11	1.2	1.12	1.06	2.74	3.63	6.34	5.15	3.07	1.22	1.55	1.68	1.64	64
19	4-Aminoazobenzene	ECHA	M+.	197.095	197.095	3.55	4.83	17.27	18.57	76.4	141.76	144.19	100	45.96	73.66	0.48	0.48	0.62	0.076	0.092	0.083	0.041	0.046	0.053	0.015	0.02	0.021	0.027	0.066	0.04	0.033	0.07	0.2	0.019
20	UV-328	ECHA	[M+H]+	352.238	352.238	0.28	4.5	23.13	24.37	81	195.64	191.96	100	42.31	73.12	3.86	3.48	3.84	0.02	0.019	0.019	0.053	0.13	0.1	0.26	0.13	0.21	0.17	0.25	0.016	0.039	0.17	0.27	0.18
21	Enzacamene	ECHA	[M+H]+	255.174	255.174	-2.35	4.52	18.6	17.61	100	160.41	164.32	100	32.21	72.88	4.87	5.66	5.33	0.075	0.25	0.12	0.05	0.15	0.17	0.15	0.49	0.62	0.62	0.55	0.15	0.11	0.21	0.51	7.61
22	4-Isododecylphenol	ECHA	[M+H]+	263.237	263.237	-0.11	2.46	20.16	19.83	100	168.58	172.07	100	29.03	71.61	0.35	0.43	0.47	0.15	0.15	0.17	0.53	0.91	0.97	0.3	0.39	0.39	0.52	1.33	0.17	0.32	3.27	0.68	0.079
23	Tetrapropylene phenol	ECHA	[M+H]+	263.236	263.237	-2.28	2.11	17.98	17.9	100	174.88	166.42	96	30.99	70.8	2.24	1.47	2.4	0.14	0.1	0.13	0.17	0.39	0.39	0.13	0.17	0.31	0.31	0.45	0.088	0.19	0.27	0.37	0.23
24	Octoxinol	ECHA	[M+H]+	251.201	251.201	0.4	2.11	16.97	16.3	100	160.54	162.45	100	20.42	68.17	1.25	1.04	1.07	0.45	0.71	0.55	1.53	4.8	6.74	1.85	2.24	2.37	2.82	14	0.68	1.69	4.55	4.99	0.1
25	4-(4-Methylhexan-2-yl) phenol	ECHA	[M+H]+	193.158	193.159	-2.07	0.48	13.17	13.35	100	141.94	144.3	100	0	60	0.24	0.24	0.22	0.064	0.071	0.065	0.26	0.49	0.36	0.14	0.14	0.19	0.26	0.39	0.075	0.2	0.089	0.085	0.0015
26	Isobutyl 4-hydroxybenzoate	ECHA	[M+H]+	195.102	195.102	0	3.27	13.36	12.91	100	139.37	146	100	0	60	1.6	1.92	1.7	0.91	1.49	0.94	7.04	11.6	5.02	1.88	2.43	3.66	5.06	6.87	0.94	3.47	0.37	1.17	0.023
27	Lilial	ECHA	[M+H]+	205.159	205.159	0.49	1.88	12.2	13.09	100	146.27	147.68	100	0	60	1.04	2.58	2.33	0	2.5	0.65	1.32	2.92	1.33	3.14	2.3	1.94	5.96	4.47	0.71	2.59	0	0	0.51
28	Bis(4-chlorophenyl) sulphone	ECHA	[M+H]+	286.97	286.969	2.79	1.41	19.71	19.5	100	155.15	157.48	100	0	60	1.98	1.96	1.91	0.023	0.014	0.01	0.029	0.0071	0.011	0.0094	0.0075	0.024	0	0.039	0.0049	0.02	0.069	0.058	0.081
29	Dibenzo[a,h]pyrene	EISUSGCEIMS	M+.	302.11	302.109	2.98	4.23	30.9	30.14	100	161.33	163.25	100	87.5	95	106	114	99.8	0.67	0.5	0.36	3.17	4.52	4.69	8.52	8.75	12.8	15.2	10.5	1.02	2.18	1.28	1.96	3.37
30	Progesterone	EISUSGCEIMS	[M+H]+	315.232	315.232	0.32	1.81	24.61	24.69	100	177.48	179.29	100	74.09	89.64	12.7	13.3	13.2	0.34	0.49	0.52	2.13	3.14	2.95	0.49	1	1.36	1.23	3.99	0.45	1.43	2.79	5.94	0.28
31	Dibenzo[a,i]pyrene	EISUSGCEIMS	M+.	302.109	302.109	0.99	1.87	29.46	30.05	96.8	161.33	161.12	100	74.16	89.02	2.95	3.28	2.87	0.017	0.01	0.0079	0.27	0.4	0.36	0.2	0.36	0.5	0.56	0.29	0.029	0.063	0.018	0.072	0.092
32	2-Methyl anthracene	EISUSGCEIMS	[M+H]+	193.1	193.101	-8.29	1.11	17.92	17.53	100	139.46	137.27	100	69.77	87.91	1.77	1.25	1.79	0.0082	0.0036	0.003	0.0045	0.0065	0.0031	0	0.0049	0.0015	0.0025	0.00039	0.0068	0.0026	0.073	0.15	0.049
33	Enoxolone	EISUSGCEIMS	M+.	470.34	470.339	1.06	1.24	31.25	31.43	100	212.93	214.06	100	69.78	87.91	3.14	3.67	3.82	0.49	0.63	0.4	0.24	0.33	0.12	0.2	0.23	0.4	0.22	0.86	0.1	0.36	0.91	1.34	0.62
34	Dibenzo[a,e]pyrene	EISUSGCEIMS	M+.	302.109	302.109	0.66	2.81	29.58	29.88	100	161.33	160.98	100	64.95	85.98	1.75	1.98	1.73	0.01	0.013	0.0092	0.049	0.063	0.063	0.11	0.11	0.13	0.19	0.092	0.015	0.032	0.026	0.052	0.045
35	9-Phenanthrenol	EISUSGCEIMS	M+.	194.073	194.073	1.03	0.8	16.48	17.6	92.1	139.42	136.78	100	68.66	85.88	4.15	4.2	4.95	0.25	0.27	0.22	0.15	0.23	0.24	0.23	0.24	0.32	0.46	0.25	0.089	0.18	0.96	2.03	0.13
36	Norgestrel	EISUSGCEIMS	[M+H]+	313.215	313.216	-3.19	0.99	24.74	24.01	100	175.54	178.65	100	64.22	85.69	1.58	2.3	2.14	0.15	0.29	0.2	0.29	0.58	0.42	0.1	0.19	0.36	0.29	0.68	0.062	0.23	0.69	0.95	0.081
37	Retinoic acid	EISUSGCEIMS	[M+H]+	301.215	301.216	-4.65	3.09	22.08	22.91	100	175.82	175.4	100	40.81	76.32	8.78	7.13	7.61	0.34	0.49	0.32	0.74	1.07	1.2	0.39	0.36	0.081	0.55	1.72	0.36	0.78	0.91	1.63	2.21
38	Isocarboxazid	EISUSGCEIMS	M+.	231.101	231.1	4.33	0.15	16.68	17.45	71.6	149.97	152.1	100	46.1	72.76	0.43	0.46	0.47	0	0	0	0.15	0.26	0.17	0	0	0	0	0	0	0	0.37	1.04	0
39	Phenprocoumon	EISUSGCEIMS	[M+H]+	281.118	281.117	2.49	1.16	23.11	21.61	75.8	161.84	160	100	40.61	71.4	3.04	2.53	2.84	0.034	0.039	0.045	0.1	0.091	0.071	0.029	0.075	0.039	0.055	0.084	0.018	0.065	0.069	0.061	0.022
40	Selegiline	EISUSGCEIMS	[M+H]+	188.143	188.143	-1.06	0.11	14.25	12.05	14.4	142.22	141.55	100	45.52	61.09	0.082	0.047	0.058	0.03	0	0.039	0.0055	0.022	0.024	0.21	0.42	0.58	0.55	0.45	0.23	0.25	0.98	0.66	0.044
41	5-Methyl chrysene	EPACONS	[M+H]+	243.116	243.117	-3.29	0.54	22.75	22.88	100	147.24	149.18	100	80	92	75.6	94.9	73.5	0.32	0.36	0.25	1.34	2.3	2.82	3.63	4.38	6.94	6.87	4.41	0.39	0.97	1.71	2.73	2.16
42	1-Methyl phenanthrene	EPACONS	[M+H]+	193.1	193.101	-6.73	2.15	17.03	15.91	100	139.46	137.83	100	68.48	87.39	10.7	10.7	10.4	0.36	0.45	0.42	0.19	0.32	0.42	0.58	1	1.17	1.43	0.55	0.42	0.49	0.12	0.093	0.6
43	(9Z)-Octadec-9-enamide	EPACONS	[M+H]+	282.28	282.279	1.42	3.55	20.82	21.22	100	189.96	190.49	100	67.11	86.84	26.8	30.5	27.9	1.77	1.88	1.62	0.98	2.33	3.24	0.55	0.55	1.07	0.81	1.98	0.27	0.55	18.3	15.3	5.21
44	Dinonyl phthalate	EPACONS	[M+H]+	419.316	419.316	1.43	0.3	23.98	23.82	100	225.19	228.96	100	43.67	77.47	1.95	2.7	1.84	0	0	0	0	0	0	0	0	0	0	0	0	0	0.25	0.56	0.13
45	Cholesterol	EPACONS	M+.	386.354	386.354	-0.78	3.15	26.52	26.9	100	209.91	204.6	41	80	68.4	13.8	19.2	15	6.37	7.2	5.25	27.1	40.6	11	9.91	9.91	15.7	12	38	13.1	19	5.66	12.8	6.28
46	Tetradecanamide	EPACONS	[M+H]+	228.233	228.232	4.38	1.07	17.26	17.47	100	176.16	177.85	100	0	60	65	58.2	64.9	26.1	26.6	22	15	21.5	23.6	2.66	3.92	4.8	5.06	9.85	2.17	3.92	33.1	22	1.33
47	Tris(2-isopropylphenyl) phosphate	Izquierdo-Sandoval et al., 2022	[M+H]+	453.22	453.219	2.21	1.25	23.86	24	100	206.36	204.49	100	80.42	92.17	13.9	12.3	12.9	0	0	0	0.016	0.049	0.068	0.016	0.036	0.042	0.029	0.058	0.0019	0.0036	0	0	0.035
48	Benzo(c)fluorene	Izquierdo-Sandoval et al., 2022	[M+H]+	217.101	217.101	-3.22	3.9	19.72	20.15	100	140.95	141.98	100	56.14	82.46	30.6	39.3	28.4	0.073	0.14	0.091	0.67	1.49	1.88	2.88	3.82	4.47	5.83	2.27	0.22	0.62	0.71	1.12	1.54
49	n-Hexadecanoic acid	NORMANCT15	[M+H]+	257.248	257.248	3.89	1.53	17.13	17.91	70.3	176.34	174.79	100	81.97	86.85	97	105	105	19.6	116	76.2	127	192	205	114	121	124	178	246	48.6	99.2	188	168	84.9
50	Oleic acid	NORMANCT15	[M+H]+	283.263	283.263	-0.35	4.34	19.43	19.5	100	178.29	180.01	100	51.4	80.56	11.3	14.1	12	0.73	1.07	1.13	1.87	2.72	3.47	1.33	1.62	2.17	1.91	5.61	0.36	1.62	1.71	3.26	0.23
51	(Z)-13-Docosenamide	NORMANCT15	[M+H]+	338.342	338.342	1.77	1.34	23.99	24.14	100	206.65	207.73	100	50.94	80.38	20.5	23	21.3	391	489	327	76.1	123	145	0	0	0	0	0	0	0	13.1	12.1	0
52	Benzophenone	NORMANCT15	[M+H]+	183.08	183.081	-3.82	0	13.71	13.11	100	137.42	136.18	100	45.04	78.02	2.75	2.63	2.51	0.061	0.084	0	0	0	0.1	0.17	0.19	0.25	0.25	0.18	0	0.075	0.15	0.18	0.49
53	alpha-Tocopherol acetate	UFZWANATARG	M+.	472.392	472.391	2.75	2.1	26.82	26.97	100	232.32	236.83	100	32.54	73.02	2.76	3.33	2.92	0.35	0.25	0.19	0.46	0.69	0.19	0.66	0.66	0.92	0.96	1.49	0.21	0.5	0.98	2.06	2.68
54	Tetradifon	WRIGCHRMS	[M+H]+	356.889	356.889	0.28	4.36	22.21	22.02	100	164.48	165.97	100	0	60	0.99	0.45	0.88	0	0	0	0	0	0	0	0	0	0	0	0	0	0	0	0
a. References:
AMAP: Reppas-Chrysovitsinos, E.; Sobek, A.; MacLeod, M. Screening-level exposure-based prioritization to identify potential POPs, vPvBs and planetary boundary threats among Arctic contaminants. Emerg. Contam. 2017, 3, 85–94.
ECHA: Candidate List of substances of very high concern for Authorisation, European Chemical Agency. https://echa.europa.eu/candidate-list-table.
EISUSGCEIMS: Oswald P.; Alygizakis N.; Oswaldova M.; Slobodnik J. S70 | EISUSGCEIMS | Environmental Institute GC-EI-MS suspect list. Zenodo. 2020.
EPACONS: Phillips, K.; Yau, A.; Favela, K.; Isaacs, K.; McEachran, A.; Grulke, C.; Richard, A.; Williams, A.; Sobus, J.; Thomas, R.; Wambaugh, J. Suspect screening analysis of chemicals in consumer products. Environ. Sci. Technol. 2018, 52, 3125–3135.
Izquierdo-Sandoval et al., 2022: Izquierdo-Sandoval, D.; Fabregat-Safont, D.; Lacalle-Bergeron, L.; Sancho, J.; Hernández, F.; Portoles, T. Benefits of ion mobility separation in GC-APCI-HRMS screening: From the construction of a CCS library to the application to real-world samples. Anal. Chem. 2022, 94, 9040–9047.
NORMANCT15: Schymanski, E.; Singer, H.; Slobodnik, J.; Ipolyi, I.; Oswald, P.; Krauss, M.; Schulze, T.; Haglund, P.; Letzel, T.; Grosse, S.; Thomaidis, N.; Bletsou, A.; Zwiener, C.; Ibáñez, M.; Portolés, T.; de Boer, R.; Reid, M.; Onghena, M.; Kunkel, U.; Schulz, W.; Guillon, A.; Noyon, N.; Leroy, G.; Bados, P.; Bogialli, S.; Stipaničev, D.; Rostkowski, .; Hollender, J. Non-target screening with …
UFZWANATARG: Krauss M.; Schulze T. S53 | UFZWANATARG | Target Compounds from UFZ WANA. Zenodo. 2019.
WRIGCHRMS: Kirchner M.; Alygizakis N. S51 | WRIGCHRMS | GC-HRMS target list of WRI. Zenodo. 2019.
b. relative intensities (g-1 dwt) were calculated through normalizing the area of compound by the area of 1-ng internal standard and dry weight of sediment. PCB47-13C12 and triphenylphosphate-d15 were IS in the dry and wet conditions, respectively.

## Sheet: Table S6
Table S6. Qualitative information and relative intensities (g-1 dwt) of nontarget compounds in sediment samples.
Entry	RT (min)	CCS (Å2)	Observed mass (Da)	Proposed Composition	Mass error (ppm)	Condition	Proposed identity/class	Species	Confidence level	CSI:Finger ID score	Relative intensities (ng g-1 dwt)
											Standard reference material 1941b			Baltic Sea													East Siberian Sea		Lake Tyrifjorden, Norway
											Triplicate1	Triplicate2	Triplicate3	1-triplicate1	1-triplicate2	1-triplicate3	2-triplicate1	2-triplicate2	2-triplicate3	3	4	5	6	7	8	9	YS-37	YS-40
1	11.79	135.88	219.926	C5H3NOI	4.32	Dry		Fragment	4		0	0	0	0	0	0	0	0	0	0	0	0	0	0	0	0	5.12	0.037	0
2	14.21	135.33	236.929	C5H4NO2I	2.74	Wet	2-Iodopyrrole-1-carboxylic acid	M+.	3	-86.534	0	0	0	0	0	0	0	0	0	0	0	0	0	0	0	0	0.013	0.63	0
3	11.2	135.3	237.937	C5H5NO2I	3.57	Wet	Iodopyrrolecarboxylic acid	[M+H]+	3	-39.763	0	0	0	0.016	0.036	0.021	0.014	0.018	0.015	0.0068	0.0049	0.011	0.0075	0.012	0.0021	0.017	4.23	8.28	0
4	12.41	134.96	247.852	C6HCl5	2.22	Dry	Pentachlorobenzene	M+.	1		5.44	4.41	5.26	0.01	0.01	0.013	0.01	0.012	0.013	0.019	0.022	0.04	0.04	0.043	0.012	0.012	0.037	0.065	0.033
5	20.42	139.25	435.682	C6HNO2Br4	1.26	Dry		M+.	4		0.02	0.02	0.01	0.028	0.01	0.0031	0.034	0.04	0.021	0.063	0.29	0.12	0.36	0.43	0.036	0.0066	0	0.0055	0
6	15.1	134.55	263.847	C6HOCl5	1.33	Dry	Pentachlorophenol	M+.	2		1.51	1.54	1.45	0.0023	0.004	0.0021	0.0046	0.015	0.0073	0.029	0.012	0.1	0.036	0.0073	0.0021	0.0019	0	0	0.0021
7	15.4	132.64	375.759	C6H3OBr2I	0.67	Dry	2,6-Dibromo-4-iodophenol	M+.	3	-24.686	0.0026	0	0.0069	0	0	0	0.0027	0.0092	0.01	0.0036	0.005	0.01	0.0083	0.0089	0.0024	0.0056	1.35	0.42	0
8	13.88	133.3	327.773	C6H3OBr3	-0.76	Dry	2,4,6-Tribromophenol	M+.	3	-55.283	0.5	0.41	0.5	0.046	0.056	0.076	0.14	0.24	0.24	0.5	0.69	1.12	1.12	1.12	0.36	0.56	0.63	3.25	0.0033
9	16.82	134.57	423.747	C6H3OBrI2	4.37	Dry	2-Bromo-4,6-diiodophenol	M+.	3	-35.871	0	0	0	0	0	0	0.0012	0.005	0.002	0.0031	0.0012	0.0036	0.0056	0.0036	0.00066	0.0014	2.45	0.74	0
10	12.65	134.1	283.825	C6H3OClBr2	4.76	Dry		M+.	4		0.29	0.24	0.26	0.01	0.0079	0.015	0.27	0.46	0.5	0.12	0.19	0.33	0.2	0.43	0.029	0.18	0.37	0.32	0
11	15.66	132.61	379.797	C6H3OClI2	3.29	Dry	3-Chloro-2,6-diiodophenol	M+.	3	-37.383	0.007	0.0089	0.015	0	0	0	0.032	0.05	0.053	0.033	0.024	0.069	0.046	0.056	0.0023	0.017	8.97	4.29	0
12	17.55	133.07	344.828	C6H3OI2	1.6	Wet		Fragment	4		0	0	0	0	0	0	0	0	0	0	0	0	0	0	0	0	0	0.58	0
13	18.24	136.53	471.733	C6H3OI3	4.35	Dry	2,4,6-Triiodophenol	M+.	3	-14.551	0	0	0	0	0	0	0	0	0	0	0	0	0	0	0	0	16	2.98	0
14	11.07	136.86	194.941	C6H4NCl3	2.31	Dry		M+.	4		2.28	1.95	2.23	0.0065	0.005	0.0063	0.0019	0.0021	0.0028	0.004	0.0053	0.0089	0.0073	0.01	0.004	0.005	0.0033	0.0027	0.0028
15	10.27	134.91	249.862	C6H4OBr2	-0.6	Dry	2,4-Dibromophenol	M+.	2		1.89	1.54	1.68	0.44	0.69	0.36	0.11	0.18	0	0	0	0.17	0	0.25	0	0	4.33	1.66	0
16	7.76	138.86	161.963	C6H4OCl2	-1.54	Dry		M+.	4		0.29	0.24	0.28	0.0044	0.0053	0.003	0	0	0	1.26	43.4	1.82	1.92	1.65	0.63	0.76	0.0028	0.0052	0.19
17	10.77	134.85	253.9	C6H4OClI	2.95	Dry		M+.	4		0.12	0.087	0.092	0.0032	0.0029	0.0059	0.1	0.17	0.14	0.11	0.11	0.33	0.14	0.19	0.024	0.083	4.1	1.07	0
18	13.59	133.06	345.835	C6H4OI2	1.59	Dry	2,4-Diiodophenol	M+.	3	-29.326	0.026	0.018	0.011	0	0	0	0	0	0	0	0	0	0	0	0	0	29.8	5.98	0.00083
19	18.22	133.06	345.836	C6H4OI2	2.75	Wet	2,6-Diiodophenol	M+.	3	-25.306	0	0	0	0	0	0	0	0	0	0	0	0	0	0	0	0	1.92	0.029	0
20	16.75	132.85	360.846	C6H5NOI2	2.08	Dry		M+.	4		0.0026	0	0	0	0	0	0	0	0	0	0	0	0	0	0	0	1.63	1.29	0
21	15.35	132.85	360.846	C6H5NOI2	2.36	Dry	2-Amino-3,5-diiodophenol	M+.	3	-171.936	0	0	0	0	0	0	0	0	0	0	0	0	0	0	0	0	1.82	0.11	0
22	10.87	133.35	219.938	C6H5OI	1.59	Dry		M+.	4		0.29	0.24	0.26	0.023	0.036	0.043	0.1	0.15	0.12	0.1	0.02	0.18	0.025	0.15	0.076	0.073	4.68	2.75	0.078
23	13.55	133.35	219.938	C6H5OI	2.05	Wet	3-Iodophenol	M+.	3	-35.098	0	0	0	0	0	0	0	0	0	0	0	0	0	0	0	0	1.01	0.061	0
24	11.78	132.83	235.957	C6H7NOI	1.91	Wet		[M+H]+	4		0	0	0	0	0	0	0	0	0	0	0	0	0	0	0	0	1.62	0.0046	0
25	15.09	146.12	284.961	C6H13O4PCl3	0.18	Wet	Tris(2-chloroethyl) phosphate	[M+H]+	1		0	0	0.31	0	0	0	0	0	0	0	0	0	0	0	0	0	0	0	0.3
26	14.59	136.61	281.813	C6Cl6	1.24	Dry	Hexachlorobenzene	M+.	1		13.1	11.2	13.4	0.018	0.022	0.02	0.018	0.023	0.03	0.056	0.1	0.13	0.16	0.13	0.029	0.05	0.14	0.14	0.017
27	14.29	134.25	276.85	C7H3O2Br2	1.99	Dry		Fragment	4		6.71	5.98	3.6	0.1	0.4	0.18	1.71	2.87	1.19	0.5	0.66	0.96	0.99	1.92	0.17	0.89	2.75	7.49	0
28	14.91	134.25	276.85	C7H3O2Br2	0.9	Wet		Fragment	4		0.42	0.12	0.047	0	0	0	0	0	0	0	0	0	0	0	0	0	0.019	2.68	0
29	16.66	133.38	324.837	C7H3O2BrI	4.46	Dry		Fragment	4		0.0079	0.0082	0.0069	0	0	0	0.00093	0.0053	0.00092	0.0018	0.0046	0.0025	0.005	0.0025	0	0	27.2	1.56	0.0017
30	17.99	135.14	372.823	C7H3O2I2	2.55	Dry		Fragment	4		0.029	0.012	0.0064	0	0	0	0	0	0	0	0	0	0	0	0	0	1.21	2.41	0
31	21.4	132.7	372.823	C7H3O2I2	2.55	Dry		Fragment	4		0	0	0	0	0	0	0	0	0	0	0	0	0	0	0	0	0.077	1.91	0
32	21.83	132.7	372.822	C7H3O2I2	0.67	Wet		Fragment	4		0	0	0	0	0	0	0	0	0	0	0	0	0	0	0	0	0	0.9	0
33	9.06	138.2	172.956	C7H3OCl2	3.18	Dry		Fragment	4		0.038	0.034	0.045	0.01	0.0063	0	0.0037	0.0046	0	2.51	2.81	3.83	5.28	3.47	1.02	1.59	0.0037	0.0079	0.97
34	10.19	138.2	172.956	C7H3OCl2	2.6	Dry		Fragment	4		0.038	0.034	0.036	0.0025	0	0.0016	0.0014	0.0018	0.003	0.86	1.09	1.59	1.45	1.45	0.56	0.76	0.0042	0.0052	0.62
35	11.92	138.2	172.956	C7H3OCl2	0.87	Dry		Fragment	4		0.0041	0.0027	0.0033	0.0011	0.0011	0.0015	0.0029	0.0036	0.0036	0.21	0.33	0.5	0.5	0.43	0.22	0.25	0	0	0.0033
36	10.83	136.69	198.939	C7H4O2Br	0.75	Dry		Fragment	4		2.11	2.05	2.11	0.058	0.18	0.086	0.49	0.86	0.15	0.22	0.24	0.46	0.43	0.53	0.036	0.28	0.77	3.2	0.0014
37	12.04	136.69	198.938	C7H4O2Br	-7.29	Dry		Fragment	4		0.14	0.13	0.1	0.0017	0.001	0.0012	0.017	0.022	0.0059	0.0056	0.018	0.0083	0.018	0.013	0.0021	0.0069	35.5	23.8	0.012
38	15.72	133.36	325.844	C7H4O2BrI	2.3	Dry	3-Bromo-4-hydroxy-5-iodobenzaldehyde	M+.	3	-71.768	0.24	0.14	0.055	0.0023	0.02	0.0083	0.14	0.19	0.069	0.046	0.053	0.12	0.076	0.13	0.011	0.066	1.65	7.24	0
39	16.29	133.36	325.844	C7H4O2BrI	2.92	Dry		M+.	4		0.0013	0	0	0	0	0	0	0	0	0	0	0	0	0	0	0	0.007	1.81	0
40	11.92	137.09	189.958	C7H4O2Cl2	0.79	Dry		M+.	4		0	0	0	0.002	0.0017	0.003	0.002	0.0073	0.0026	0.26	0.36	0.59	0.63	0.56	0.26	0.33	0	0	0
41	17.33	137.09	189.958	C7H4O2Cl2	-3.42	Wet		M+.	4		0.19	0.17	0.12	0.0021	0.0017	0.0013	0.036	0.062	0.032	0.1	0.21	0.12	0.68	0.12	0.058	0.058	0	0	0
42	12.56	135.04	246.926	C7H4O2I	3.44	Wet		Fragment	4		5.15	4.14	4.75	0.055	0.2	0.11	0.48	1	0.21	0.28	0.3	0.58	0.39	0.62	0.068	0.25	16.3	16.9	0.0088
43	13.66	135.04	246.925	C7H4O2I	0.61	Dry		Fragment	4		0.41	0.46	0.36	0.0025	0.018	0.0079	0.012	0.016	0	0.0083	0.0069	0.016	0	0.0036	0.0023	0.0056	2.21	2.08	0
44	17.38	135.04	246.926	C7H4O2I	2.23	Wet		Fragment	4		0	0	0	0	0	0	0	0	0	0	0	0	0	0	0	0	0.094	0.54	0
45	17.11	135.12	373.832	C7H4O2I2	5.48	Dry	3,5-Diiodo-4-hydroxybenzaldehyde	M+.	3	-21.756	0.89	0.41	0.14	0.0093	0.069	0.053	0.18	0.21	0.059	0.069	0.086	0.16	0.12	0.24	0.016	0.086	35.8	118	0.0081
46	17.08	135.12	373.831	C7H4O2I2	3.34	Wet	2,6-Diiodo-4-formylphenol	M+.	3	-18.36	0.35	0.14	0.12	0.012	0.055	0.029	0.11	0.15	0.042	0.045	0.078	0.062	0.065	0.13	0.0068	0.049	12.4	12.8	0
47	17.59	135.12	373.831	C7H4O2I2	3.61	Dry	3,5-Diiodo-4-hydroxybenzaldehyde	M+.	3	-21.388	0.058	0.012	0	0	0	0	0	0	0	0	0	0	0	0	0	0	0.72	36	0
48	10.21	135.52	230.931	C7H4OI	2.81	Dry		Fragment	4		0.6	0.53	0.57	0.02	0.022	0.024	0.13	0.23	0.24	0.14	0.14	0.29	0.16	0.36	0.026	0.14	0.4	0.79	0
49	11.6	135.52	230.93	C7H4OI	1.52	Dry		Fragment	4		0.089	0.087	0.092	0.025	0.029	0.025	0.15	0.24	0.2	0.083	0.076	0.18	0.11	0.4	0.043	0.13	0.054	0.13	0
50	14.36	134.62	262.944	C7H6NO2I	1.71	Dry	2-Amino-6-iodobenzoic acid	M+.	3	-118.752	0.0031	0.0027	0.0043	0	0	0	0.0017	0.005	0.0024	0.0019	0.0025	0.0053	0.0043	0.0073	0.0013	0.0027	0.33	3.05	0
51	13.45	137.09	189.982	C7H6NOCl2	-0.26	Wet		Fragment	4		0.8	0.85	0.84	0.005	0.0078	0.0039	0.014	0.019	0.014	0.014	0.02	0.052	0.039	0.055	0.039	0.03	0	0	0
52	14.12	134.98	248.941	C7H6O2I	2.61	Wet		[M+H]+	4		0.012	0	0.0035	0	0	0	0	0	0	0	0	0	0	0	0	0	0.017	0.66	0
53	17.66	132.92	232.946	C7H6OI	0.64	Dry		Fragment	4		0.0018	0	0	0	0	0	0	0	0	0	0	0	0	0	0	0	0.042	2.01	0
54	14.89	132.86	359.851	C7H6OI2	2.64	Dry	2,6-Diiodo-4-methylphenol	M+.	3	-56.223	0	0	0	0	0	0	0	0	0	0	0	0	0	0	0	0	2.21	0.4	0
55	9.64	135.42	233.954	C7H7OI	3.21	Dry		M+.	4		0.15	0.16	0.19	0.0018	0.0079	0.014	0.017	0.011	0.014	4.43	0.14	0.53	0.069	8.39	1.02	0.59	0.47	1.04	0.00033
56	17.49	134.34	272.879	C8H5NBr2	3.11	Dry	2,3-Dibromo-4-methylbenzonitrile	M+.	3	-65.218	0.015	0.015	0.023	0.0083	0.0073	0.0069	0.0039	0.0033	0.0056	0.0027	0.005	0.0079	0.004	0.0069	0.0026	0.0018	1.86	4.17	0
57	14.75	136.52	202.966	C8H5O2Cl2	0.74	Wet		Fragment	4		0.73	0.66	0.81	0.0064	0.0062	0.0042	0.012	0.027	0.029	0.078	0.13	0.24	0.19	0.22	0.13	0.11	0	0	0
58	13.74	137.11	194.968	C8H6NBr	1.28	Dry		Fragment	4		0.018	0.041	0.033	0.01	0.017	0.0086	0.01	0.012	0.0083	1.02	0.43	0.96	0.99	0.17	0.066	0.069	0.079	0.12	0.17
59	15.09	135.15	242.955	C8H6NI	3.5	Dry		Fragment	4		0.034	0.041	0.052	0.011	0.019	0.014	0.0073	0.01	0.0066	4.23	0.73	5.15	1.45	0.99	0.4	0.22	0.63	0.18	0.076
60	12.59	136.13	212.955	C8H6O2Br	3.52	Dry	2-Bromoterephthalaldehyde	[M+H]+	3	-109.92	0.019	0.0082	0.019	0	0	0	0.0063	0.014	0.0086	0.0056	0.0069	0.0089	0.011	0.013	0.0023	0.0053	1.12	13.9	0.0033
61	16.61	137.99	340.868	C8H6O2BrI	2.2	Wet	3-Bromo-5-iodo-4-methoxybenzaldehyde	M+.	3	-72.247	0	0	0	0	0	0	0	0	0	0	0	0	0	0	0	0	5.03	0.11	0
62	13.52	134.67	260.941	C8H6O2I	0.96	Dry		[M+H]+	4		2.06	1.78	1.42	0.0017	0.0029	0.0036	0.016	0.025	0.018	0.018	0.1	0.033	0.063	0.033	0.0079	0.015	0.33	0.77	0
63	13.93	134.67	260.941	C8H6O2I	1.72	Dry	5-Iodo-3(2H)-benzofuranone	[M+H]+	3	-75.18	1.44	1.13	1.19	0.0044	0.0046	0.0053	0.011	0.015	0.017	0.036	0.13	0.046	0.11	0.025	0.013	0.014	0.14	0.35	0
64	15.82	134.27	277.944	C8H7O3I	2.7	Dry	2-Hydroxy-3-iodo-4-methoxybenzaldehyde	M+.	3	-72.405	0.74	0.68	0.76	0.0019	0.0012	0.0063	0.012	0.043	0.011	0.02	0.02	0.04	0.04	0.02	0.0033	0.01	9.5	6.03	0.005
65	10.17	137.13	188.987	C8H7OCl2	-0.26	Wet		[M+H]+	4		0	0	0	0	0	0	0	0	0	0.49	0.75	0.94	1.07	0.97	0.42	0.45	0	0	0.077
66	12.03	138.56	214.97	C8H8O2Br	0.7	Wet	5-Bromo-2-methoxybenzaldehyde	[M+H]+	3	-62.446	0.017	0.0066	0.021	0	0	0	0.072	0.094	0.091	0.036	0.042	0.045	0.091	0.11	0.015	0.045	7.09	2.53	0.0044
67	15.05	133.86	293.889	C8H8O2Br2	2.55	Dry		M+.	4		0.0018	0.0034	0.0064	0.32	0.31	0.22	0.0018	0.0033	0.0043	0.0043	0.0046	0.0066	0.013	0.0059	0.0031	0.0025	0.084	0.16	0
68	15.22	136.69	198.976	C8H8OBr	2.76	Dry		Fragment	4		0.00048	0	0.00052	0	0	0	0	0	0	0	0.0018	0	0.0069	0.0036	0.00089	0	0.11	21.2	0.00081
69	16.44	135.12	373.867	C8H8OI2	3.08	Dry	4-Ethyl-2,6-diiodophenol	M+.	3	-64.752	0	0	0	0	0	0	0	0	0	0	0	0	0	0	0	0	4.75	0.65	0
70	12.97	134.6	263.964	C8H9O2I	1.33	Wet		M+.	4		0	0	0	0	0	0	0	0	0	0	0	0	0	0	0	0	0.62	0	0
71	18.03	134.57	264.972	C8H10O2I	1.7	Dry		Fragment	4		0.006	0	0.005	0	0	0	0.022	0.033	0.012	0.013	0.0076	0.014	0.019	0.024	0.005	0.0036	1.21	4.02	0
72	18.97	134.57	264.973	C8H10O2I	2.08	Dry		Fragment	4		0	0	0	0	0	0	0.016	0.021	0.024	0	0.005	0	0.0056	0.01	0.001	0	2.03	1.64	0
73	14.21	136.69	279.984	C8H11NO2I	3.39	Wet	4-Iodo-2,6-dimethoxyaniline	[M+H]+	3	-187.876	0	0	0	0	0	0	0	0	0	0	0	0	0	0	0	0	0.046	2.9	0
74	22.99	149.32	356.856	C9H6O2Cl6	-3.5	Dry		M+.	4		0	0	0	0.001	0.0011	0.0014	0	0.0019	0.0012	0.0033	0.0036	0.0089	0.0026	0.0036	0.00046	0.003	1.16	0.84	0
75	11.92	132.01	216.982	C9H7O2Cl2	-0.69	Wet		[M+H]+	4		0	0	0	0	0	0	0	0	0	0.16	0.2	0.36	0.36	0.32	0.18	0.19	0	0	0
76	15.15	136.06	214.989	C9H10OBr	1.63	Wet		Fragment	4		0.0016	0.0026	0.00035	0	0	0	0	0	0	0	0	0	0	0	0	0	0	1.8	0.00056
77	15.43	158.15	327.008	C9H19O4PCl3	1.99	Wet	Tris(1-chloro-2-propyl) phosphate	[M+H]+	1		0	0	0	0.12	0.12	0.11	0.13	0.27	0.12	0.55	0.28	0.42	0.49	0.36	0.1	0.36	0.12	0.095	0
78	22.66	151.42	365.79	C10HCl7	2.87	Dry	PCN 74	M+.	3	-52.242	3.19	3.52	3.34	0	0	0	0	0.0012	0.0016	0.00089	0.0011	0.004	0	0.0023	0	0.00092	0	0	0
79	20.49	147.46	331.829	C10H2Cl6	1.36	Dry	PCN 67	M+.	3	-55.29	1.94	1.93	1.8	0	0	0	0	0	0.002	0.0018	0.0025	0.0026	0.0056	0.0027	0.00069	0	0	0	0
80	12.69	135.42	233.942	C10H5Cl3	2.35	Wet	Trichloronaphthalene	M+.	4		0.068	0.1	0.079	0	0	0	0	0	0	0	0	0	0	0	0	0	0.39	0.14	0.086
81	21.12	148.6	413.862	C10H8O2I2	1.81	Dry	(3,5-Diiodo-4-prop-2-ynoxyphenyl)methanol	M+.	3	-156.64	0	0	0	0	0	0	0	0	0	0	0	0	0	0	0	0	0.35	2.43	0
82	21.53	148.6	413.862	C10H8O2I2	3.02	Dry	4-(Allyloxy)-3,5-diiodobenzaldehye	M+.	3	-155.694	0	0	0	0	0	0	0	0	0	0	0	0	0	0	0	0	0.012	1.69	0
83	14.19	141.03	215.003	C10H9OCl2	1.16	Wet		Fragment	4		0.18	0.15	0.18	0	0	0	0.0031	0.0045	0.01	0.2	0.36	0.55	1.17	0.3	0.42	0.16	0	0	0.67
84	9.38	178.71	494.001	C11H7F17S	3.54	Dry	8:3 Fluorotelomer thiol	M+.	2		0	0	0	0	0	0	0	0	0	0	0	0	0	0	0	0	0	0	0.12
85	10.85	180.2	539.994	C11H7NO2F17S	3.05	Dry		Fragment	4		0	0	0	0	0	0	0	0	0	0	0	0	0	0	0	0	0	0	0.69
86	12.6	182.09	539.994	C11H7NO2F17S	3.05	Dry		Fragment	4		0	0	0	0	0	0	0	0	0	0	0	0	0	0	0	0	0	0	0.095
87	11.83	182.09	539.994	C11H7NO2F17S	3.05	Dry		Fragment	4		0	0	0	0	0	0	0	0	0	0	0	0	0	0	0	0	0	0	0.095
88	11	178.3	539.994	C11H7NO2F17S	3.05	Dry		Fragment	4		0	0	0	0	0	0	0	0	0	0	0	0	0	0	0	0	0	0	0.092
89	9.31	184.09	525.991	C11H7O2F17S	3.52	Dry	8:2 Fluorotelomer methyl sulfone	M+.	2		0.014	0.012	0.013	0	0	0	0.0015	0.0022	0.0063	0.0036	0.0025	0.0069	0	0.0066	0	0	0	0.0015	0.26
90	24.25	177.09	459.728	C12HCl9	1.85	Dry	PCB 206	M+.	2		1.53	1.59	1.64	0	0	0	0	0	0	0.0023	0.004	0.005	0.0073	0.003	0.0033	0.00056	0	0	0
91	22.03	165.98	391.807	C12H3Cl7	4.21	Dry	PCB 180	M+.	1		2.45	2.46	2.3	0.0032	0.0027	0.0022	0.016	0.022	0.053	0.046	0.033	0.16	0.04	0.076	0.18	0.013	0	0	0.015
92	21.06	165.98	391.805	C12H3Cl7	1.15	Dry	PCB 187	M+.	1		2.3	2.27	2.28	0.0032	0.0021	0.0015	0.019	0.03	0.033	0.031	0.043	0.073	0.063	0.076	0.059	0.011	0	0	0.015
93	21.52	163.92	391.805	C12H3Cl7	1.66	Dry	PCB 174	M+.	2		1.37	1.35	1.26	0.0011	0.00013	0.00069	0.0083	0.012	0.023	0.018	0.026	0.066	0.036	0.066	0.083	0.005	0	0	0.0073
94	20.32	162.34	357.845	C12H4Cl6	2.26	Dry	PCB 153	M+.	1		7.36	7.26	7.44	0.028	0.03	0.025	0.088	0.2	0.23	0.18	0.21	0.4	0.4	0.43	0.1	0.053	0.0063	0.006	0.12
95	20.81	160.22	357.845	C12H4Cl6	2.54	Dry	PCB 138	M+.	1		5.25	5.38	5.38	0.014	0.015	0.0089	0.1	0.21	0.2	0.18	0.26	0.46	0.33	0.5	0.12	0.053	0.0054	0.01	0.12
96	19.84	158.09	357.845	C12H4Cl6	2.54	Dry	PCB 149	M+.	1		5.8	5.72	6	0.0083	0.0089	0.005	0.054	0.089	0.11	0.11	0.15	0.24	0.22	0.28	0.053	0.03	0.0021	0	0.069
97	20.2	162.34	357.845	C12H4Cl6	2.54	Dry	PCB 146	M+.	2		1.18	1.11	1.19	0.002	0.0021	0.0024	0.014	0.023	0.025	0.026	0.033	0.056	0.059	0.046	0.011	0.0092	0	0	0.012
98	19.64	160.22	357.843	C12H4Cl6	-1.37	Dry	Hexachlorobiphenyl	M+.	4		1.34	1.42	1.47	0	0	0.0018	0.011	0.015	0.022	0.02	0.027	0.043	0.043	0.063	0.011	0.0076	0	0	0.0083
99	19.37	155.93	357.845	C12H4Cl6	2.54	Dry	PCB136	M+.	1		1.27	1.13	1.21	0	0.0014	0.0014	0.009	0.0089	0.016	0.014	0.022	0.036	0.036	0.04	0.0083	0.005	0	0	0.0052
100	20.55	160.22	357.844	C12H4Cl6	1.7	Wet	Hexachlorobiphenyl	M+.	4		0.42	0.31	0.4	0	0	0	0.0031	0.0071	0.013	0.0058	0.011	0.018	0.0094	0.021	0.012	0.0015	0	0	0
101	19.93	156.51	323.884	C12H5Cl5	3.55	Dry	PCB 118	M+.	1		4.58	4.68	4.6	0.0074	0.0079	0.0053	0.054	0.14	0.1	0.089	0.092	0.15	0.15	0.14	0.011	0.026	0.00089	0	0.13
102	18.35	152.11	323.884	C12H5Cl5	3.24	Dry	PCB 92	M+.	2		4.46	3.14	4.84	0.0063	0.005	0.0059	0.022	0.059	0.05	0.036	0.053	0.063	0.089	0.083	0.018	0.026	0.0084	0.012	0.04
103	18.76	154.32	323.884	C12H5Cl5	3.55	Dry	PCB 101	M+.	1		11.1	10.8	11.2	0.016	0.011	0.01	0.051	0.12	0.086	0.1	0.14	0.19	0.21	0.21	0.02	0.025	0.0035	0.01	0.1
104	19.26	154.32	323.884	C12H5Cl5	2.32	Dry	Pentachlorobiphenyl	M+.	4		1.68	1.78	1.8	0.0046	0.003	0.0024	0.013	0.04	0.027	0.026	0.036	0.059	0.056	0.063	0.0063	0.012	0	0	0.036
105	19.42	154.32	323.884	C12H5Cl5	3.55	Dry	PCB 110	M+.	1		7.31	7.6	7.8	0.0081	0.0073	0.0046	0.037	0.1	0.056	0.066	0.086	0.14	0.14	0.15	0.0076	0.011	0.0042	0	0.13
106	20.41	152.11	323.884	C12H5Cl5	3.55	Dry	Pentachlorobiphenyl	M+.	4		1.49	1.54	1.45	0.002	0.0029	0.0023	0.021	0.05	0.04	0.036	0.043	0.059	0.083	0.063	0.0059	0.011	0	0	0.047
107	18.84	154.32	323.883	C12H5Cl5	1.39	Wet	PCB 99	M+.	2		1.93	1.87	1.88	0	0.0065	0.0013	0.01	0.024	0.018	0.018	0.015	0.032	0.045	0.022	0.0032	0.0088	0	0.00013	0.0079
108	19.14	152.11	323.884	C12H5Cl5	3.55	Dry	Pentachlorobiphenyl	M+.	4		2.47	2.48	2.47	0.0016	0	0.0015	0.011	0.033	0.021	0.011	0.015	0.014	0.03	0.03	0.0014	0.004	0	0	0.033
109	6.04	196.36	579.979	C12H5F21S	2.42	Dry	10:2 Fluorotelomer thiol	M+.	2		0	0	0	0	0	0	0	0	0	0	0	0	0	0	0	0	0	0	0.064
110	17.24	148.27	289.923	C12H6Cl4	2.59	Dry	Tetrachlorobiphenyl	M+.	4		11.2	10.7	11.7	0.69	0.83	0.69	0.54	0.83	1.02	5.35	8.75	11.9	11.4	12.8	5.94	7.43	0.056	0.057	1.07
111	16.7	143.63	289.923	C12H6Cl4	2.59	Dry	Tetrachlorobiphenyl	M+.	4		1.15	1.01	1.16	0.15	0.17	0.14	0.14	0.22	0.24	2.74	4.49	5.98	5.58	6.44	2.61	3.27	0.013	0.02	0.52
112	17.75	145.97	289.922	C12H6Cl4	1.9	Dry	Tetrachlorobiphenyl	M+.	4		5.47	4.37	5.5	0.19	0.2	0.19	0.11	0.17	0.19	0.63	1.06	1.42	1.72	1.62	0.99	1.16	0.003	0.0037	0.2
113	17.1	148.27	289.923	C12H6Cl4	2.93	Dry	PCB 52	M+.	1		5.76	5.16	6.42	0.0035	0.0059	0.0053	0.011	0.036	0.02	0.043	0.063	0.1	0.086	0.079	0.024	0.026	0.019	0.022	0.04
114	18.33	148.27	289.923	C12H6Cl4	2.24	Dry	Tetrachlorobiphenyl	M+.	4		9.66	6.99	10.3	0.0083	0.0092	0.0059	0.024	0.046	0.043	0.027	0.031	0.046	0.069	0.05	0.015	0.018	0.0037	0.005	0.2
115	17.49	145.97	289.923	C12H6Cl4	2.24	Dry	Tetrachlorobiphenyl	M+.	4		6.16	5.31	6.83	0.0051	0.0033	0.0031	0.014	0.03	0.02	0.011	0.033	0.043	0.04	0.033	0.01	0.015	0.0079	0.015	0.043
116	18.64	145.97	289.922	C12H6Cl4	1.9	Dry	Tetrachlorobiphenyl	M+.	4		3.05	3.04	3.01	0.0049	0.0036	0.0029	0.011	0.021	0.02	0.018	0.018	0.025	0.05	0.024	0.0053	0.0043	0	0	0.052
117	21.04	144.17	268.957	C12H6NCl3	2.42	Dry	Trichlorocarbazole	M+.	4		0.0026	0.0024	0.0081	0.03	0.033	0.019	0.0056	0.0036	0.0056	0.01	0.018	0.026	0.019	0.011	0.0024	0.014	0.23	1.76	0.00062
118	21.88	146.84	312.907	C12H6NBrCl2	-1.12	Dry		M+.	4		0.034	0.043	0.04	0.058	0.076	0.053	0.076	0.11	0.12	0.33	0.4	0.69	0.36	0.3	0.029	0.18	0.12	0.14	0.013
119	23.8	151.31	400.806	C12H6NBr3	-0.62	Dry	Tribromocarbazole	M+.	4		0.067	0.077	0.062	0.072	0.073	0.053	0.061	0.1	0.1	0.13	0.2	0.86	0.18	0.25	0.04	0.14	0.089	0.1	0.12
120	23.6	167.87	497.712	C12H6O2Br4	4.92	Dry		M+.	4		0.031	0.018	0.031	0	0	0	0	0	0	0	0	0	0	0	0	0	0.054	0.055	0.005
121	23.16	165.75	497.712	C12H6O2Br4	4.92	Dry		M+.	4		0.062	0.024	0.031	0	0	0	0	0	0	0	0	0	0	0	0	0	0.26	0.35	0.005
122	22.18	162.89	481.717	C12H6OBr4	4.05	Dry	PBDE 47	M+.	1		1.22	1.13	1.26	0	0	0	0	0	0	0.0036	0.0031	0.0043	0.0073	0.0029	0.00076	0.00063	0	0	0.0012
123	16.43	142.13	255.961	C12H7Cl3	2.54	Dry	PCB 28	M+.	1		6.04	5.76	6.66	0.014	0.016	0.012	0.032	0.043	0.053	0.079	0.11	0.16	0.18	0.11	0.046	0.053	0.051	0.065	0.11
124	15.44	139.72	255.961	C12H7Cl3	2.54	Dry	PCB 18	M+.	1		3.14	2.99	3.34	0.0074	0.0063	0.0043	0.0078	0.0073	0.0083	0.053	0.073	0.092	0.1	0.079	0.029	0.04	0.04	0.047	0.014
125	16.59	139.72	255.961	C12H7Cl3	2.15	Dry	PCB 20	M+.	1		1.99	1.81	2.11	0.0042	0.005	0.0043	0.011	0.019	0.017	0.018	0.026	0.04	0.04	0.029	0.0086	0.016	0.026	0.045	0.017
126	15.85	139.72	255.961	C12H7Cl3	2.15	Dry	Trichlorobiphenyl	M+.	4		1.1	0.96	0.97	0.0039	0.0043	0.0023	0.0063	0.005	0.005	0.017	0.024	0.033	0.031	0.018	0.012	0.015	0.01	0.0074	0.0085
127	20.88	140.33	234.996	C12H7NCl2	0.64	Dry	2,7-Dichlorocarbazole	M+.	3	-62.855	0.96	1.35	1.07	0.83	1.06	0.79	0.22	0.33	0.33	0.73	1.52	1.75	1.19	0.66	0.079	0.79	6.38	7.07	0.83
128	22.87	142.99	322.895	C12H7NBr2	2.32	Dry	Dibromocarbazole	M+.	4		0.24	0.31	0.26	0.65	0.79	0.59	0.24	0.36	0.31	0.33	0.59	1.26	0.92	0.73	0.11	0.43	0.86	0.72	0.38
129	20.6	152.25	419.801	C12H7O2Br3	3.69	Dry		M+.	4		0.013	0.039	0.031	0	0	0	0	0	0	0	0	0	0	0	0	0	0.017	0.011	0
130	18.71	150.64	287.951	C12H7O2Cl3	1.56	Dry		M+.	4		1.85	2.05	1.94	0	0	0	0.014	0.019	0.05	0.018	0	0.036	0	0.04	0	0.014	0.023	0.01	0.0055
131	9.68	187.69	537.99	C12H7O2F17S	2.88	Dry	8:2 Fluorotelomer vinyl sulfone	M+.	2		0	0	0	0	0	0	0	0	0	0	0	0	0	0	0	0	0	0	0.088
132	22.21	164.48	354.893	C12H7O2SCl4	2.96	Wet		[M+H]+	4		0.99	0.45	0.88	0	0	0	0	0	0	0	0	0	0	0	0	0	0	0	0
133	17.09	146.44	271.957	C12H7OCl3	4.96	Wet	2,3',6-Trichlorodiphenyl Ether	M+.	2		0.35	0.33	0.33	0	0	0	0	0	0	0	0	0	0	0	0	0	0.034	0.032	0.047
134	21.16	160.92	320.931	C12H8O2SCl3	1.71	Wet		[M+H]+	4		1.15	0.9	1.05	0	0	0	0	0	0	0	0	0	0	0	0	0	0	0	0
135	11.68	181.98	554.01	C12H9NO2F17S	3.7	Dry		Fragment	4		0	0	0	0	0	0	0	0	0	0	0	0	0	0	0	0	0	0	0.64
136	10.3	180.09	554.01	C12H9NO2F17S	3.7	Dry		Fragment	4		0	0	0	0	0	0	0	0	0	0	0	0	0	0	0	0	0	0	0.14
137	19.88	155.15	286.97	C12H9O2SCl2	2.96	Wet		[M+H]+	4		7.41	7.22	7.42	0.3	0.32	0.29	0.29	0.39	0.42	0.45	0.58	0.88	0.94	0.84	0.12	0.22	0.075	0.078	0.084
138	19.71	155.15	286.97	C12H9O2SCl2	2.96	Wet	Bis(4-chlorophenyl) sulfone	[M+H]+	2		1.98	1.96	1.91	0	0	0	0	0	0	0	0	0	0	0	0	0	0.069	0.058	0.081
139	19.8	150.67	286.97	C12H9O2SCl2	2.27	Wet		[M+H]+	4		0.85	0.88	0.84	0	0	0	0	0	0	0	0	0	0	0	0	0	0.048	0.049	0.054
140	24.76	180.58	493.69	C12Cl10	3.44	Dry	Decachlorobiphenyl	M+.	1		3.29	3.28	3.15	0	0	0	0.0015	0.0022	0.0018	0.0033	0.0053	0.0043	0.0059	0.0059	0	0	0	0	0
141	26.58	173.25	455.742	C12O2Cl8	4.06	Dry		M+.	4		1.22	1.47	1.3	0.0012	0.0016	0.0011	0.0023	0.0089	0.0028	0.0069	0.0089	0.03	0.018	0.0046	0	0.0022	0	0	0
142	20.38	161.32	334.921	C13H7O2Cl4	3.14	Wet		Fragment	4		0.24	0.26	0.3	0.03	0.024	0.025	0.067	0.1	0.12	0.075	0.12	0.39	0.27	0.23	0.16	0.24	0	0	0.0063
143	10.58	202.99	625.985	C13H7O2F21S	3.27	Dry	10:2 Fluorotelomer methyl sulfone	M+.	1		0.036	0.051	0.047	0	0	0	0.0027	0.0029	0.005	0.0028	0.0025	0.0036	0.003	0.0076	0.00046	0.0026	0	0	6.78
144	20.1	140.33	235.008	C13H9Cl2	0.64	Dry		Fragment	4		0.77	0.92	0.73	0.025	0.0089	0.003	0.032	0.053	0.0059	0.089	0.17	0.12	0.4	0.14	0.018	0.03	0.16	0.2	0.11
145	20.47	142.33	249.011	C13H9NCl2	-1	Dry	N,1-bis(2-chlorophenyl)methanimine	M+.	3	-120.822	0.024	0.036	0.026	0.02	0.017	0.018	0.027	0.05	0.043	0.18	1.39	0.76	0.28	0.076	0.0053	0.29	0.28	0.35	0.036
146	17.66	144.65	251.003	C13H9OCl2	1.79	Wet		Fragment	4		1.86	1.37	1.77	0	0	0	0	0	0	0	0	0	0	0	0	0	0.00064	0	0
147	11.96	198.21	567.983	C13H9OF17S2	2.73	Dry		Fragment	4		0	0	0	0	0	0	0	0	0	0	0	0	0	0	0	0	0	0	0.31
148	7.25	217.64	679.973	C14H5F25S	3.6	Dry	12:2 Fluorotelomer thiol	M+.	2		0	0	0	0	0	0	0.00093	0	0	0	0.0016	0	0	0	0	0	0	0	1.73
149	19.31	158.84	315.938	C14H8Cl4	1.11	Dry	4,4'-DDE	M+.	1		4.22	4.29	4.27	0.02	0.021	0.018	0.15	0.24	0.24	0.43	0.46	0.63	0.79	0.5	0.04	0.11	0.0061	0.0092	0.26
150	10.37	209.67	639.981	C14H9F21S2	0.86	Dry		Fragment	4		0	0	0	0	0	0	0	0	0	0	0	0	0	0	0	0	0	0	0.057
151	22.46	160.04	369.921	C14H12O2Br2	2.84	Dry		M+.	4		0	0	0	0	0	0	0	0	0	0	0	0	0	0	0	0	0.86	1.98	0
152	19.24	156.89	305.027	C14H16OCl3	1.48	Dry	[(E)-1-(Trichloromethyl)-2-butenyl]3-phenylallyl ether	[M+H]+	3	-211.85	0.0015	0.0034	0.0031	0	0	0	0	0	0	0	0	0	0	0	0	0	1.07	2.01	0.0043
153	12.99	203.34	579.029	C15H12O2F17S	1.99	Dry		Fragment	4		0	0	0	0	0	0	0	0	0	0	0	0	0	0	0	0	0	0	0.18
154	11.76	222.19	725.978	C15H7O2F25S	2.14	Dry	12:2 Fluorotelomer methyl sulfone	M+.	1		0.0091	0.0068	0.009	0	0	0	0.00056	0	0.001	0.0015	0.0015	0.00056	0	0.0013	0	0	0	0	1.54
155	13.1	216.09	667.977	C15H9OF21S2	2.32	Dry		Fragment	4		0	0	0	0	0	0	0	0	0	0	0	0	0	0	0	0	0	0	0.28
156	8.59	234.35	779.966	C16H5F29S	2.63	Dry	14:2 Fluorotelomer thiol	M+.	2		0	0	0	0	0	0	0	0	0	0	0	0	0	0	0	0	0	0	0.64
157	14.08	220.87	679.023	C17H12O2F21S	1.1	Dry		Fragment	4		0	0	0	0	0	0	0	0	0	0	0	0	0	0	0	0	0	0	0.15
158	12.85	240.15	825.973	C17H7O2F29S	3.33	Dry	14:2 Fluorotelomer methyl sulfone	M+.	2		0.00096	0.0017	0	0	0	0	0	0	0	0	0	0	0	0	0	0	0	0	0.095
159	14.16	235.93	767.971	C17H9OF25S2	3.06	Dry		Fragment	4		0	0	0	0	0	0	0	0	0	0	0	0	0	0	0	0	0	0	0.13
160	9.86	251.61	879.96	C18H5F33S	2.67	Dry	16:2 Fluorotelomer thiol	M+.	2		0	0	0	0	0	0	0	0	0	0	0	0	0	0	0	0	0	0	0.19
161	11.38	244.44	857.96	C18H8F30S2	1.81	Dry	6:2/8:2 Fluorotelomer disulfide	M+.	2		0	0	0	0	0	0	0	0	0	0	0	0	0	0	0	0	0	0	0.64
162	15.08	240.39	779.019	C19H12O2F25S	4.43	Dry		Fragment	4		0	0	0	0	0	0	0	0	0	0	0	0	0	0	0	0	0	0	0.05
163	12.41	256.98	957.955	C20H8F34S2	3.29	Dry	8:2/8:2 Fluorotelomer disulfide	M+.	1		0	0	0	0.25	0.0014	0.00086	0.0014	0	0.083	0.0023	0.0033	0.0022	0.0024	0.0021	0.0013	0	0	0	19
164	10.69	258.42	949.973	C20H12O4F30S2	4.26	Dry		Fragment	4		0	0	0	0	0	0	0	0	0	0	0	0	0	0	0	0	0	0	0.31
165	10.53	254.18	949.973	C20H12O4F30S2	4.26	Dry		Fragment	4		0	0	0	0	0	0	0	0	0	0	0	0	0	0	0	0	0	0	0.26
166	11.53	258.42	949.973	C20H12O4F30S2	4.26	Dry		Fragment	4		0	0	0	0	0	0	0	0	0	0	0	0	0	0	0	0	0	0	0.09
167	13.36	273.11	1057.95	C22H8F38S2	1.65	Dry	8:2/10:2 Fluorotelomer disulfide	M+.	2		0	0	0	0	0	0	0	0	0	0	0	0	0	0	0	0	0	0	17.9
168	14.87	262.46	985.984	C22H12F34S2	0.66	Dry	8:3/8:3 Fluorotelomer disulfide	M+.	2		0	0	0	0	0	0	0	0	0	0	0	0	0	0	0	0	0	0	0.15
169	14.26	288.52	1157.94	C24H8F42S2	1.77	Dry	10:2/10:2 fluorotelomer disulfide	M+.	2		0	0	0	0	0	0	0	0	0	0	0	0	0	0	0	0	0	0	14.5
170	15.71	278.34	1085.98	C24H12F38S2	0.6	Dry	8:3/10:3 Fluorotelomer disulfide	M+.	2		0	0	0	0	0	0	0	0	0	0	0	0	0	0	0	0	0	0	0.16
171	21.05	271.83	1041	C25H15OF34S2	0.43	Dry		Fragment	4		0	0	0	0	0	0	0	0	0	0	0	0	0	0	0	0	0	0	0.43
172	21.58	284.71	1141	C27H15OF38S2	2.15	Dry		Fragment	4		0	0	0	0	0	0	0	0	0	0	0	0	0	0	0	0	0	0	0.19
abbreviation:
PCB: polychlorinated biphenyl; DDD: dichlorodiphenyldichloroethane; PBDE: polybrominated diphenyl ether.
RT: retention time; CCS: collision cross section.
Notes:
Relative intensities (g-1 dwt) were calculated through normalizing the area of compound by the area of 1-ng internal standard and dry weight of sediment. PCB47-13C12 and triphenylphosphate-d15 were IS in the dry and wet conditions, respectively.
